# Supplementary material for: 8,10-Diiodo-2,6-dioxo-4λ3-ioda-3,5-dioxatricyclo­[5.3.1.04,11]undeca-1(11),7,9-triene-9-carb­oxy­lic acid
Source: Acta Crystallogr Sect E Struct Rep Online. 2012 Feb 17;68(Pt 3):o706. doi: 10.1107/S1600536812005351 (PMC3295482; doi:10.1107/S1600536812005351)
Supplement: Supplementary file 1 [file e-68-0o706-sup1.cif]

##############################################################################
#                                                                            #
# This CIF contains the data in a paper accepted for publication in          #
# Acta Crystallographica Section E. It conforms to the requirements of       #
# Notes for Authors for Acta Crystallographica Section E, and has been       #
# peer reviewed under the auspices of the IUCr Commission on Journals.       #
#                                                                            #
# Full details of the Crystallographic Information File format               #
# are given in the paper "The Crystallographic Information File (CIF):       #
# a New Standard Archive File for Crystallography" by S. R. Hall, F. H.      #
# Allen and I. D. Brown [Acta Cryst. (1991), A47, 655-685].                  #
#                                                                            #
# The current version of the core CIF dictionary is obtainable from          #
# ftp://ftp.iucr.org/pub/cif_core.dic.                                       #
#                                                                            #
# Software is freely available for graphical display of the structure(s)     #
# in this CIF. For information consult the CIF software page                 #
# http://www.iucr.org/resources/cif/software.                                #
#                                                                            #
# This file may be used for bona fide research purposes within the           #
# scientific community so long as proper attribution is given to the journal # 
# article from which it was obtained.                                        #
#                                                                            #
##############################################################################
data_I
_audit_creation_method     SHELXL97
_chemical_name_systematic
;
8,10-diiodo-2,6-dioxo-4\l^3^-ioda-3,5-dioxatricyclo[5.3.1.0^4,11^]undeca-
1(11),7,9-triene-9-carboxylic acid
;
_chemical_name_common
;
5,7-Diiodo-1,4-dioxo-1<i>H</i>,4<i>H</i>-2a\l^3^-ioda-2,3-
dioxacyclopenta[<i>cd</i>]indene-6-carboxylic acid dihydrate
;
_chemical_formula_moiety     'C9 H I3 O6, 2(H2 O)'
_chemical_formula_sum     'C9 H5 I3 O8'
_chemical_formula_iupac     'C9 H I3 O6, 2H2 O'
_chemical_formula_weight     621.83
_chemical_melting_point     573
_symmetry_cell_setting     monoclinic
_symmetry_space_group_name_H-M     'C 2/c'
_symmetry_space_group_name_Hall     '-C 2yc'
loop_
    _symmetry_equiv_pos_as_xyz
    'x, y, z'
    '-x, y, -z+1/2'
    'x+1/2, y+1/2, z'
    '-x+1/2, y+1/2, -z+1/2'
    '-x, -y, -z'
    'x, -y, z-1/2'
    '-x+1/2, -y+1/2, -z'
    'x+1/2, -y+1/2, z-1/2'
_cell_length_a     14.7667(8)
_cell_length_b     11.9890(6)
_cell_length_c     9.7419(5)
_cell_angle_alpha     90.00
_cell_angle_beta     127.4236(5)
_cell_angle_gamma     90.00
_cell_volume     1369.68(12)
_cell_formula_units_Z     4
_cell_measurement_reflns_used     3350
_cell_measurement_theta_min     2.43
_cell_measurement_theta_max     27.37
_cell_measurement_temperature     130(2)
_exptl_crystal_description     'prism'
_exptl_crystal_colour     'colourless'
_exptl_crystal_size_max     0.32
_exptl_crystal_size_mid     0.14
_exptl_crystal_size_min     0.12
_exptl_crystal_density_diffrn     3.016
_exptl_crystal_density_meas     ?
_exptl_crystal_density_method     'not measured'
_exptl_crystal_F_000     1128
_exptl_absorpt_coefficient_mu     6.879
_exptl_absorpt_correction_type     multi-scan
_exptl_absorpt_process_details     '(APEX2; Bruker, 2007)'
_exptl_absorpt_correction_T_min     0.217
_exptl_absorpt_correction_T_max     0.492
_exptl_special_details
;
;
_diffrn_ambient_temperature     130(2)
_diffrn_radiation_type     MoK\a
_diffrn_radiation_wavelength     0.71069
_diffrn_radiation_source     'fine-focus sealed tube'
_diffrn_radiation_monochromator     graphite
_diffrn_measurement_device_type     'Bruker APEXII CCD area-detector'
_diffrn_measurement_method     '\f and \w scans'
_diffrn_detector_area_resol_mean     ?
_diffrn_reflns_number     4078
_diffrn_reflns_av_R_equivalents     0.0160
_diffrn_reflns_av_sigmaI/netI     0.0173
_diffrn_reflns_theta_min     2.43
_diffrn_reflns_theta_max     27.39
_diffrn_reflns_theta_full     27.39
_diffrn_measured_fraction_theta_max     0.988
_diffrn_measured_fraction_theta_full     0.988
_diffrn_reflns_limit_h_min     -10
_diffrn_reflns_limit_h_max     19
_diffrn_reflns_limit_k_min     -14
_diffrn_reflns_limit_k_max     15
_diffrn_reflns_limit_l_min     -12
_diffrn_reflns_limit_l_max     12
_diffrn_standards_number     0
_diffrn_standards_interval_count     .
_diffrn_standards_interval_time     .
_diffrn_standards_decay_%     ?
_refine_special_details
;
Refinement of <i>F</i>^2^ against ALL reflections. The weighted <i>R</i>-factor
<i>wR</i> and goodness of fit <i>S</i> are based on <i>F</i>^2^, conventional
<i>R</i>-factors <i>R</i> are based on <i>F</i>, with <i>F</i> set to zero for
negative <i>F</i>^2^. The threshold expression of <i>F</i>^2^ >
\s(<i>F</i>^2^) is used only for calculating <i>R</i>-factors(gt) <i>etc</i>.
and is not relevant to the choice of reflections for refinement.
<i>R</i>-factors based on <i>F</i>^2^ are statistically about twice as large
as those based on <i>F</i>, and <i>R</i>- factors based on ALL data will be
even larger.
;
_reflns_number_total     1547
_reflns_number_gt     1515
_reflns_threshold_expression     I>2sigma(I)
_refine_ls_structure_factor_coef     Fsqd
_refine_ls_matrix_type     full
_refine_ls_R_factor_all     0.0426
_refine_ls_R_factor_gt     0.0418
_refine_ls_wR_factor_gt     0.0965
_refine_ls_wR_factor_ref     0.0969
_refine_ls_goodness_of_fit_ref     1.228
_refine_ls_restrained_S_all     1.228
_refine_ls_number_reflns     1547
_refine_ls_number_parameters     93
_refine_ls_number_restraints     0
_refine_ls_hydrogen_treatment     constr
_refine_ls_weighting_scheme     calc
_refine_ls_weighting_details
        'calc w=1/[\s^2^(Fo^2^)+(0.0157P)^2^+40.7765P] where P=(Fo^2^+2Fc^2^)/3'
_atom_sites_solution_hydrogens     geom
_atom_sites_solution_primary     direct
_atom_sites_solution_secondary     difmap
_refine_ls_shift/su_max     0.000
_refine_ls_shift/su_mean     0.000
_refine_diff_density_max     2.360
_refine_diff_density_min     -2.231
_refine_ls_extinction_method     none
_refine_ls_extinction_coef     ?
loop_
    _atom_type_symbol
    _atom_type_description
    _atom_type_scat_dispersion_real
    _atom_type_scat_dispersion_imag
    _atom_type_scat_source
    'C' 'C' 0.0033 0.0016
                         'International Tables Vol C Tables 4.2.6.8 and 6.1.1.4'
    'H' 'H' 0.0000 0.0000
                         'International Tables Vol C Tables 4.2.6.8 and 6.1.1.4'
    'O' 'O' 0.0106 0.0060
                         'International Tables Vol C Tables 4.2.6.8 and 6.1.1.4'
    'I' 'I' -0.4742 1.8119
                         'International Tables Vol C Tables 4.2.6.8 and 6.1.1.4'
_computing_data_collection     'APEX2 (Bruker, 2007)'
_computing_cell_refinement     'APEX2 (Bruker, 2007)'
_computing_data_reduction     'APEX2 (Bruker, 2007)'
_computing_structure_solution     'SIR97 (Altomare <i>et al.</i>, 1999)'
_computing_structure_refinement     'SHELXL97 (Sheldrick, 2008)'
_computing_molecular_graphics     'DIAMOND (Brandenburg, 1999)'
_computing_publication_material     'publCIF (Westrip, 2010)'
loop_
    _atom_site_type_symbol
    _atom_site_label
    _atom_site_fract_x
    _atom_site_fract_y
    _atom_site_fract_z
    _atom_site_U_iso_or_equiv
    _atom_site_adp_type
    _atom_site_calc_flag
    _atom_site_refinement_flags
    _atom_site_occupancy
    _atom_site_symmetry_multiplicity
    _atom_site_disorder_assembly
    _atom_site_disorder_group
    C C1 0.5000 0.3381(8) 0.7500 0.0216(19) Uani d S 1 2 . .
    C C2 0.4147(5) 0.3903(6) 0.5979(8) 0.0207(13) Uani d . 1 1 . .
    C C3 0.4155(6) 0.5066(6) 0.5979(9) 0.0249(14) Uani d . 1 1 . .
    C C4 0.3340(6) 0.3120(6) 0.4528(9) 0.0248(14) Uani d . 1 1 . .
    C C5 0.5000 0.5629(8) 0.7500 0.0222(19) Uani d S 1 2 . .
    C C6 0.5000 0.6916(8) 0.7500 0.027(2) Uani d S 1 2 . .
    I I1 0.5000 0.16946(5) 0.7500 0.02526(18) Uani d S 1 2 . .
    I I2 0.29502(5) 0.59994(5) 0.37929(8) 0.0469(2) Uani d . 1 1 . .
    O O1 0.2532(5) 0.3419(5) 0.3093(7) 0.0386(14) Uani d . 1 1 . .
    O O2 0.3559(5) 0.2049(5) 0.4946(7) 0.0313(12) Uani d . 1 1 . .
    O O3 0.5338(6) 0.7375(5) 0.6751(9) 0.0474(16) Uani d . 1 1 . .
    H H3 0.5308 0.8054 0.6818 0.071 Uiso d PR 0.50 1 . .
    O O1W 0.4370(6) 0.9449(6) 0.5383(9) 0.0494(16) Uani d . 1 1 . .
    H H1W 0.4763 0.8910 0.5958 0.074 Uiso d PR 0.50 1 . .
    H H2W 0.4756 0.9896 0.5303 0.074 Uiso d PR 0.50 1 . .
    H H3W 0.3831 0.9240 0.4416 0.074 Uiso d R 1 1 . .
loop_
    _atom_site_aniso_label
    _atom_site_aniso_U_11
    _atom_site_aniso_U_22
    _atom_site_aniso_U_33
    _atom_site_aniso_U_12
    _atom_site_aniso_U_13
    _atom_site_aniso_U_23
    C1 0.021(4) 0.019(4) 0.021(5) 0.000 0.011(4) 0.000
    C2 0.017(3) 0.024(3) 0.012(3) 0.000(2) 0.004(2) -0.001(2)
    C3 0.021(3) 0.030(4) 0.017(3) 0.005(3) 0.008(3) 0.004(3)
    C4 0.021(3) 0.031(4) 0.015(3) -0.002(3) 0.007(3) -0.003(3)
    C5 0.026(5) 0.018(4) 0.029(5) 0.000 0.020(4) 0.000
    C6 0.039(6) 0.012(4) 0.035(6) 0.000 0.025(5) 0.000
    I1 0.0282(3) 0.0169(3) 0.0269(3) 0.000 0.0148(3) 0.000
    I2 0.0427(4) 0.0392(3) 0.0341(3) 0.0125(2) 0.0104(3) 0.0160(2)
    O1 0.031(3) 0.042(3) 0.019(3) 0.000(3) 0.003(2) -0.004(2)
    O2 0.030(3) 0.029(3) 0.024(3) -0.008(2) 0.011(2) -0.008(2)
    O3 0.074(5) 0.028(3) 0.069(5) 0.000(3) 0.058(4) 0.005(3)
    O1W 0.050(4) 0.044(4) 0.048(4) -0.008(3) 0.026(3) -0.002(3)
_geom_special_details
;
 All esds (except the esd in the dihedral angle between two l.s. planes)
 are estimated using the full covariance matrix.  The cell esds are taken
 into account individually in the estimation of esds in distances, angles
 and torsion angles; correlations between esds in cell parameters are only
 used when they are defined by crystal symmetry.  An approximate (isotropic)
 treatment of cell esds is used for estimating esds involving l.s. planes.
;
loop_
    _geom_bond_atom_site_label_1
    _geom_bond_atom_site_label_2
    _geom_bond_site_symmetry_2
    _geom_bond_distance
    _geom_bond_publ_flag
    C1 C2 2_656 1.380(8) ?
    C1 I1 . 2.022(9) ?
    C2 C3 . 1.394(10) ?
    C2 C4 . 1.501(9) ?
    C3 C5 . 1.400(8) ?
    C3 I2 . 2.085(7) ?
    C4 O1 . 1.216(9) ?
    C4 O2 . 1.326(9) ?
    C5 C3 2_656 1.400(8) ?
    C5 C6 . 1.543(13) ?
    C6 O3 . 1.237(7) ?
    I1 O2 . 2.113(5) ?
    O3 H3 . 0.8200 ?
    O1W H1W . 0.8201 ?
    O1W H2W . 0.8200 ?
    O1W H3W . 0.8201 ?
loop_
    _geom_contact_atom_site_label_1
    _geom_contact_atom_site_label_2
    _geom_contact_distance
    _geom_contact_site_symmetry_1
    _geom_contact_site_symmetry_2
    _geom_contact_publ_flag
    C4 O3 2.944(10) ? 5_666 ?
    I1 O1W 3.173(7) ? 1_545 ?
    I2 O2 3.156(5) ? 4 ?
    I2 O1 3.274(6) ? 4 ?
loop_
    _geom_angle_atom_site_label_1
    _geom_angle_atom_site_label_2
    _geom_angle_atom_site_label_3
    _geom_angle_site_symmetry_1
    _geom_angle_site_symmetry_3
    _geom_angle
    _geom_angle_publ_flag
    C2 C1 C2 2_656 . 126.1(9) ?
    C2 C1 I1 2_656 . 117.0(5) ?
    C2 C1 I1 . . 117.0(5) ?
    C1 C2 C3 . . 116.8(6) ?
    C1 C2 C4 . . 114.3(6) ?
    C3 C2 C4 . . 128.9(6) ?
    C2 C3 C5 . . 119.0(7) ?
    C2 C3 I2 . . 122.3(5) ?
    C5 C3 I2 . . 118.7(6) ?
    O1 C4 O2 . . 121.6(7) ?
    O1 C4 C2 . . 124.1(7) ?
    O2 C4 C2 . . 114.2(6) ?
    C3 C5 C3 . 2_656 122.3(9) ?
    C3 C5 C6 . . 118.8(5) ?
    O3 C6 O3 2_656 . 127.1(10) ?
    O3 C6 C5 . . 116.5(5) ?
    C1 I1 O2 . . 78.38(15) ?
    O2 I1 O2 2_656 . 156.8(3) ?
    C4 O2 I1 . . 116.1(4) ?
    C6 O3 H3 . . 109.5 ?
    H1W O1W H2W . . 109.6 ?
    H1W O1W H3W . . 109.5 ?
    H2W O1W H3W . . 109.6 ?
loop_
    _geom_torsion_atom_site_label_1
    _geom_torsion_atom_site_label_2
    _geom_torsion_atom_site_label_3
    _geom_torsion_atom_site_label_4
    _geom_torsion_site_symmetry_1
    _geom_torsion_site_symmetry_2
    _geom_torsion_site_symmetry_3
    _geom_torsion_site_symmetry_4
    _geom_torsion
    _geom_torsion_publ_flag
    C2 C1 C2 C3 2_656 . . . 0.5(5) ?
    I1 C1 C2 C3 . . . . -179.5(5) ?
    C2 C1 C2 C4 2_656 . . . 179.7(6) ?
    I1 C1 C2 C4 . . . . -0.3(6) ?
    C1 C2 C3 C5 . . . . -0.9(9) ?
    C4 C2 C3 C5 . . . . 180.0(6) ?
    C1 C2 C3 I2 . . . . 179.1(4) ?
    C4 C2 C3 I2 . . . . 0.1(11) ?
    C1 C2 C4 O1 . . . . 179.7(7) ?
    C3 C2 C4 O1 . . . . -1.3(13) ?
    C1 C2 C4 O2 . . . . 1.2(9) ?
    C3 C2 C4 O2 . . . . -179.7(7) ?
    C2 C3 C5 C3 . . . 2_656 0.5(5) ?
    I2 C3 C5 C3 . . . 2_656 -179.6(5) ?
    C2 C3 C5 C6 . . . . -179.5(5) ?
    I2 C3 C5 C6 . . . . 0.4(5) ?
    C3 C5 C6 O3 . . . 2_656 105.1(5) ?
    C3 C5 C6 O3 . . . . -74.9(5) ?
    C3 C5 C6 O3 2_656 . . . 105.1(5) ?
    C2 C1 I1 O2 2_656 . . . 179.6(4) ?
    C2 C1 I1 O2 . . . . -0.4(4) ?
    O1 C4 O2 I1 . . . . 180.0(6) ?
    C2 C4 O2 I1 . . . . -1.5(8) ?
    C1 I1 O2 C4 . . . . 1.1(5) ?
    O2 I1 O2 C4 2_656 . . . 1.1(5) ?
loop_
    _geom_hbond_atom_site_label_D
    _geom_hbond_atom_site_label_H
    _geom_hbond_atom_site_label_A
    _geom_hbond_site_symmetry_A
    _geom_hbond_distance_DH
    _geom_hbond_distance_HA
    _geom_hbond_distance_DA
    _geom_hbond_angle_DHA
    O3 H3 O1W . 0.82 2.08 2.772(9) 142
    O1W H1W O3 . 0.82 1.98 2.772(9) 163
    O1W H2W O1W 5_676 0.82 1.94 2.730(14) 160
    O1W H3W O1 4 0.82 2.24 3.053(9) 172
_iucr_refine_instructions_details
;
TITL I in space group C2/c
CELL  0.71069  14.7667  11.9890   9.7419   90.000  127.424   90.000
ZERR     4.00   0.0008   0.0006   0.0005    0.000    0.001    0.000
LATT 7
SYMM  - X,   Y, 1/2 - Z
SFAC C  H  I  O
UNIT 36  20  12  32
MERG 2
SIZE  0.12  0.14  0.32
ACTA
L.S. 10
BOND $H
CONF
FMAP 2
PLAN 1
EQIV $1 1-x,2-y,1-z
EQIV $2 0.5-x, 0.5+y, 0.5-z
EQIV $3 -x+1, -y+2, -z+1
EQIV $4 -x+1/2, y+1/2, -z+1/2
EQIV $5 1-x,1-y, 1-z
EQIV $6 x, -1+y, z
rem DFIX 0.82 0.001 H1W  O1W H2W O1W H3W O1W
rem DFIX 1.34 0.005 H1W H2W H2W H3W H3W H1W
rem DFIX  1.95 0.02 H1W O3 H2W O1W_$1
rem DFIX  2.20 0.02 H3W O1_$2
HTAB
mpla c1 c2 c3 c5
mpla c5 c6 o3
HTAB O3 O1W
HTAB O1W O3
HTAB O1W O1W_$3
HTAB O1W O1_$4
rem BIND I2 O1_$2
rem BIND I2 O2_$2
rem BIND C4 O3_$5
rem BIND I1 O1w_$6
rem EXTI    0.000976
WGHT    0.015700   40.776501
FVAR       0.99995
C1    1    0.500000    0.338124    0.750000    10.50000    0.02054    0.01857 =
         0.02147    0.00000    0.01056    0.00000
C2    1    0.414734    0.390309    0.597867    11.00000    0.01651    0.02375 =
         0.01208   -0.00130    0.00363   -0.00005
C3    1    0.415500    0.506579    0.597905    11.00000    0.02113    0.03018 =
         0.01695    0.00402    0.00821    0.00497
C4    1    0.333965    0.312029    0.452795    11.00000    0.02081    0.03054 =
         0.01483   -0.00306    0.00654   -0.00166
C5    1    0.500000    0.562901    0.750000    10.50000    0.02566    0.01810 =
         0.02897    0.00000    0.01976    0.00000
C6    1    0.500000    0.691594    0.750000    10.50000    0.03874    0.01177 =
         0.03544    0.00000    0.02465    0.00000
I1    3    0.500000    0.169461    0.750000    10.50000    0.02822    0.01688 =
         0.02690    0.00000    0.01479    0.00000
I2    3    0.295016    0.599944    0.379287    11.00000    0.04267    0.03919 =
         0.03406    0.01597    0.01039    0.01246
O1    4    0.253219    0.341905    0.309345    11.00000    0.03084    0.04229 =
         0.01883   -0.00441    0.00271    0.00000
O2    4    0.355929    0.204948    0.494584    11.00000    0.02981    0.02945 =
         0.02442   -0.00785    0.01123   -0.00802
O3    4    0.533849    0.737550    0.675082    11.00000    0.07352    0.02826 =
         0.06851    0.00508    0.05771    0.00034
AFIX  83
H3    2    0.530806    0.805438    0.681835    10.50000   -1.50000
AFIX   0
O1W   4    0.436992    0.944912    0.538294    11.00000    0.04963    0.04378 =
         0.04758   -0.00159    0.02584   -0.00758
AFIX   3
H1W   2    0.476254    0.891043    0.595847    10.50000   -1.50000
H2W   2    0.475635    0.989573    0.530304    10.50000   -1.50000
H3W   2    0.383121    0.924001    0.441565    11.00000   -1.50000
HKLF    4
REM  I in space group C2/c
REM R1 =  0.0418 for   1515 Fo > 4sig(Fo)  and  0.0426 for all   1547 data
REM     93 parameters refined using      0 restraints
END
;
data_global
_journal_date_recd_electronic     2012-01-05
_journal_date_accepted     2012-02-07
_journal_name_full     'Acta Crystallographica, Section E'
_journal_year     2012
_journal_volume     68
_journal_issue      3
_journal_page_first     o706
_journal_page_last     o706
_journal_paper_category     QO
_journal_paper_doi     10.1107/S1600536812005351
_journal_coeditor_code     GK2447
_publ_contact_author_name     'Yanzhao Yang'
_publ_contact_author_address
;
Key Laboratory for Special Functional Aggregated Materials of Education Ministry
School of Chemistry and Chemical Engineering
Shandong University
Jinan 250100
People's Republic of China
;
_publ_contact_author_email     'yzhyang@sdu.edu.cn'
_publ_contact_author_fax     '+86-531-88564464'
_publ_contact_author_phone     '+86-531-88361391'
_publ_section_title
;\
8,10-Diiodo-2,6-dioxo-4\l^3^-ioda-3,5-dioxatricyclo[5.3.1.0^4,11^]undeca-1(11),\
7,9-triene-9-carboxylic acid
;
loop_
    _publ_author_name
    _publ_author_footnote
    _publ_author_address
    'Sheng, Daopeng' .
;
Key Laboratory for Special Functional Aggregated Materials of Education Ministry
School of Chemistry and Chemical Engineering
Shandong University
Jinan 250100
People's Republic of China
;
    'Han, Lu' .
;
Key Laboratory for Special Functional Aggregated Materials of Education Ministry
School of Chemistry and Chemical Engineering
Shandong University
Jinan 250100
People's Republic of China
;
    'Zhang, Yi' .
;
Key Laboratory for Special Functional Aggregated Materials of Education Ministry
School of Chemistry and Chemical Engineering
Shandong University
Jinan 250100
People's Republic of China
;
    'Yang, Yanzhao' .
;
Key Laboratory for Special Functional Aggregated Materials of Education Ministry
School of Chemistry and Chemical Engineering
Shandong University
Jinan 250100
People's Republic of China
;
