# Supplementary material for: 8,10-Diiodo-2,6-dioxo-4λ3-ioda-3,5-dioxatricyclo­[5.3.1.04,11]undeca-1(11),7,9-triene-9-carb­oxy­lic acid
Source: Acta Crystallogr Sect E Struct Rep Online. 2012 Feb 17;68(Pt 3):o706. doi: 10.1107/S1600536812005351 (PMC3295482; doi:10.1107/S1600536812005351)
Supplement: Supplementary file 2 [file e-68-0o706-Isup2.hkl]

# 
# h,k,l, Fc-squared, Fo-squared, sigma(Fo-squared) and status flag 
# 
data_I
_shelx_title ' I in space group C2/c' 
_shelx_refln_list_code          4 
_shelx_F_calc_maximum      717.35 
_exptl_crystal_F_000      1128.00 
_reflns_d_resolution_high  0.7725 
 
loop_ 
 _symmetry_equiv_pos_as_xyz 
 'x, y, z' 
 '-x, y, -z+1/2' 
 'x+1/2, y+1/2, z' 
 '-x+1/2, y+1/2, -z+1/2' 
 '-x, -y, -z' 
 'x, -y, z-1/2' 
 '-x+1/2, -y+1/2, -z' 
 'x+1/2, -y+1/2, z-1/2' 
 
_cell_length_a    14.7667 
_cell_length_b    11.9890 
_cell_length_c     9.7419 
_cell_angle_alpha  90.000 
_cell_angle_beta  127.424 
_cell_angle_gamma  90.000 
 
_shelx_F_squared_multiplier     1.000 
 
loop_ 
 _refln_index_h 
 _refln_index_k 
 _refln_index_l 
 _refln_F_squared_calc 
 _refln_F_squared_meas 
 _refln_F_squared_sigma 
 _refln_observed_status 
   2   0   0      350.16      335.27     15.78 o 
   4   0   0   108164.74   108400.48   1481.49 o 
   6   0   0    22613.13    22007.73    312.60 o 
   8   0   0       13.13      238.76     20.76 o 
  10   0   0    36378.96    36388.41    522.64 o 
  12   0   0      263.73      508.27     35.91 o 
   1   1   0     1512.01     1509.86     25.01 o 
   3   1   0    81694.48    77033.45    741.59 o 
   5   1   0    24844.48    23829.30    234.80 o 
   7   1   0    46071.61    46408.29    448.67 o 
   9   1   0     2514.89     2786.59     49.07 o 
  11   1   0       90.50      195.75     17.03 o 
  13   1   0     1378.31     1535.77     62.32 o 
   0   2   0     3042.92     3891.19     83.11 o 
   2   2   0    23840.65    23764.70    411.10 o 
   4   2   0     3980.75     4630.89     54.66 o 
   6   2   0    19015.94    20227.96    205.52 o 
   8   2   0    13744.14    13487.40    150.20 o 
  10   2   0      318.17      367.37     18.33 o 
  12   2   0     3194.72     3306.70     94.73 o 
  14   2   0        2.86       51.24     31.53 o 
   1   3   0    11612.96    12850.54    103.64 o 
   3   3   0    41670.53    41075.97    460.28 o 
   5   3   0      360.89      557.42     14.34 o 
   7   3   0    28393.50    27628.97    277.08 o 
   9   3   0     6015.78     6005.80     82.27 o 
  11   3   0     2277.22     2477.70     77.95 o 
  13   3   0     4143.17     4246.08    115.56 o 
   0   4   0    90739.68    85814.09   2023.36 o 
   2   4   0    37442.27    37274.50    546.29 o 
   4   4   0    27944.58    29395.14    292.19 o 
   6   4   0     3856.64     3663.63     51.26 o 
   8   4   0     1107.50      877.52     30.11 o 
  10   4   0    17239.88    16579.60    278.70 o 
  12   4   0      733.23      795.78     45.93 o 
  14   4   0     1570.05     1630.46     71.07 o 
   1   5   0    21958.67    21995.82    214.05 o 
   3   5   0    20929.04    19523.69    178.56 o 
   5   5   0    69359.58    66814.55    744.27 o 
   7   5   0     8276.75     8148.83    136.67 o 
   9   5   0    15362.25    16002.85    401.94 o 
  11   5   0      471.49      454.83     37.55 o 
  13   5   0       26.25      119.70     27.59 o 
   0   6   0     2112.10     1716.34     37.25 o 
   2   6   0    63415.16    61702.36    520.08 o 
   4   6   0     1982.04     2038.03    116.61 o 
   6   6   0     8963.99    10098.58    181.50 o 
   8   6   0    28501.44    26535.47    407.42 o 
  10   6   0       73.49      122.33     22.30 o 
  12   6   0    16558.92    15977.75    286.82 o 
  14   6   0       15.77       13.64     17.96 o 
   1   7   0     1649.18     2041.06     28.76 o 
   3   7   0     1262.73     1751.75     29.85 o 
   5   7   0    15395.55    14979.55    191.84 o 
   7   7   0        6.22      220.75     35.47 o 
   9   7   0     5129.20     4940.48    121.20 o 
  11   7   0       38.32       78.84     31.53 o 
  13   7   0      162.36      209.87     39.42 o 
   0   8   0     1481.67     1607.69     37.74 o 
   2   8   0    11335.52    10705.63     99.77 o 
   4   8   0     3620.17     4098.47     65.52 o 
   6   8   0     3961.50     4584.50     99.57 o 
   8   8   0     9739.87     9114.31    183.80 o 
  10   8   0       23.20       21.68     16.72 o 
  12   8   0     1934.39     1990.43     88.73 o 
   1   9   0    29198.75    28825.19    239.87 o 
   3   9   0      172.71      362.24     17.06 o 
   5   9   0    28173.75    27202.13    289.71 o 
   7   9   0     1506.89     2004.12     70.74 o 
   9   9   0     6530.54     6862.05    156.05 o 
  11   9   0     4185.10     3790.16    112.97 o 
   0  10   0    13126.62    13148.37    175.37 o 
   2  10   0    24778.57    25662.38    240.17 o 
   4  10   0      297.65      282.43     28.61 o 
   6  10   0       30.11      138.54     23.57 o 
   8  10   0     6714.84     6106.76    144.46 o 
  10  10   0     2492.47     2472.17     89.12 o 
   1  11   0      374.66      661.04     22.46 o 
   3  11   0    16543.55    16485.39    265.18 o 
   5  11   0      503.70      547.83     31.21 o 
   7  11   0    13350.54    13743.93    541.79 o 
   9  11   0        0.22       20.36     19.71 o 
   0  12   0    12993.32    13220.98    218.91 o 
   2  12   0     2364.85     2334.38     66.77 o 
   4  12   0    12951.43    13242.18    370.60 o 
   6  12   0     1607.11     1619.12     67.94 o 
   8  12   0     3444.40     3563.30    108.36 o 
   1  13   0      552.72      894.96     67.03 o 
   3  13   0      167.05      404.20     31.21 o 
   5  13   0     1760.87     1591.42     54.35 o 
   7  13   0       22.27      132.77     25.62 o 
   2  14   0        6.60       70.96     27.59 o 
   4  14   0     3129.21     3569.25     86.01 o 
   6  14   0     2459.80     2370.17     87.55 o 
   3  15   0     8500.93     8435.55    264.60 o 
 -15   1   1     3522.81     3692.64    157.81 o 
 -13   1   1     5085.12     5316.54    100.22 o 
 -11   1   1      146.69      325.39     18.33 o 
  -9   1   1    47530.95    47105.95    458.87 o 
  -7   1   1      137.18      171.70     10.71 o 
  -5   1   1    25555.14    24444.86    237.33 o 
  -3   1   1    18385.05    20698.80    285.98 o 
  -1   1   1     9153.91    10262.99    112.60 o 
   1   1   1    43500.07    43029.05    501.94 o 
   3   1   1     7384.54     7616.98     83.54 o 
   5   1   1    55270.31    56202.13    535.77 o 
   7   1   1     2158.19     2745.51     47.09 o 
   9   1   1     1304.92     1681.51     39.76 o 
  11   1   1    13597.72    13778.93    195.49 o 
 -14   2   1     1202.04     1266.88     70.98 o 
 -12   2   1    19576.81    19297.67    298.47 o 
 -10   2   1      462.53      652.32     22.72 o 
  -8   2   1    13204.21    13071.46    142.81 o 
  -6   2   1    55855.77    56561.07    624.72 o 
  -4   2   1    17818.90    16904.93    193.31 o 
  -2   2   1   156379.53   151745.66   2050.79 o 
   0   2   1     1701.24     1558.15     41.35 o 
   2   2   1    38757.22    39784.45    662.91 o 
   4   2   1    86427.26    86906.80   1607.75 o 
   6   2   1     2765.45     2363.50     41.08 o 
   8   2   1    58900.56    59338.93    790.94 o 
  10   2   1     4190.45     4433.72     84.48 o 
  12   2   1     7122.36     7560.79    217.18 o 
 -15   3   1       30.78       55.19     31.53 o 
 -13   3   1      691.52      629.47     41.54 o 
 -11   3   1     5924.38     6019.84    102.22 o 
  -9   3   1    14039.59    12992.96    171.57 o 
  -7   3   1    50018.73    48016.04    460.54 o 
  -5   3   1    18927.75    17647.30    206.66 o 
  -3   3   1     2484.83     2082.01     31.58 o 
  -1   3   1    32608.07    32896.08    279.71 o 
   1   3   1   126997.09   126733.23   1442.62 o 
   3   3   1    54577.07    52109.34    721.54 o 
   5   3   1    28780.29    28348.84    283.45 o 
   7   3   1     2305.21     2617.06     45.21 o 
   9   3   1      211.07      173.91     17.92 o 
  11   3   1     2454.11     2243.49     77.95 o 
  13   3   1     4408.02     4697.14    125.46 o 
 -14   4   1     3717.70     3821.85    109.96 o 
 -12   4   1       74.36      240.48     30.28 o 
 -10   4   1     6844.85     6567.43    106.21 o 
  -8   4   1    13717.02    14178.77    182.15 o 
  -6   4   1      119.60      224.23     16.61 o 
  -4   4   1   119943.09   112093.83   1363.07 o 
  -2   4   1       29.58      116.36     15.35 o 
   0   4   1   108239.73   109396.56   1567.83 o 
   2   4   1      566.29      602.68     20.17 o 
   4   4   1     4015.43     4538.50     52.62 o 
   6   4   1    27402.97    26248.34    266.09 o 
   8   4   1       45.28      206.96     20.90 o 
  10   4   1    10739.72    11015.26    294.51 o 
  12   4   1      769.83      778.85     92.65 o 
 -15   5   1     2138.56     2186.33     85.02 o 
 -13   5   1     1305.66     1233.91     59.90 o 
 -11   5   1     3580.96     3501.12     97.54 o 
  -9   5   1     3797.73     3729.94     69.67 o 
  -7   5   1     6819.25     6917.49    134.05 o 
  -5   5   1    24932.01    24717.09    328.21 o 
  -3   5   1    33386.56    35385.72    445.22 o 
  -1   5   1    47057.92    50882.22    394.17 o 
   1   5   1    24184.66    25022.52    200.45 o 
   3   5   1    18196.75    18807.12    174.25 o 
   5   5   1     4542.65     4760.87     56.93 o 
   7   5   1    12386.98    12325.69    216.76 o 
   9   5   1     2332.24     2186.48     73.88 o 
  11   5   1     5882.98     5557.59    138.15 o 
  13   5   1     1046.19     1169.81     86.74 o 
 -14   6   1     2006.41     1829.90     76.65 o 
 -12   6   1     1137.02     1214.48     82.81 o 
 -10   6   1     4728.34     4349.33    155.91 o 
  -8   6   1       12.50      403.39     84.75 o 
  -6   6   1     3706.54     4303.57     96.03 o 
  -4   6   1    16279.11    16612.61    157.32 o 
  -2   6   1     5504.56     4664.78     81.91 o 
   0   6   1    19700.41    21100.64    189.40 o 
   2   6   1      575.35      908.14     19.20 o 
   4   6   1     1169.22     1208.43     23.99 o 
   6   6   1    18832.66    17552.20    293.49 o 
   8   6   1     3815.29     3912.40    193.37 o 
  10   6   1     2629.47     2767.32    175.54 o 
  12   6   1      110.20      129.53     26.37 o 
 -13   7   1      629.17      697.10     57.17 o 
 -11   7   1    10488.00    10193.58    202.60 o 
  -9   7   1      291.70      591.46     74.91 o 
  -7   7   1    53999.22    51998.23    735.21 o 
  -5   7   1      585.93      494.03     22.53 o 
  -3   7   1    10557.66     9589.42     89.68 o 
  -1   7   1    55071.50    55647.98    435.81 o 
   1   7   1     6436.65     6156.90     62.06 o 
   3   7   1   111366.13   108409.48    926.64 o 
   5   7   1      141.60      617.62     39.64 o 
   7   7   1    12721.70    12978.55    232.00 o 
   9   7   1     5083.49     4729.19    195.38 o 
  11   7   1      149.04      182.94     29.17 o 
 -12   8   1       47.93      171.94    116.29 o 
 -10   8   1     4972.01     4417.47    115.59 o 
  -8   8   1     5733.06     5959.33    181.63 o 
  -6   8   1     1213.39     1413.02     39.83 o 
  -4   8   1    65492.49    64900.97    631.72 o 
  -2   8   1    15642.33    15244.47    134.92 o 
   0   8   1    51446.25    50018.23    654.31 o 
   2   8   1      602.31      634.52     15.17 o 
   4   8   1      218.94      447.14     24.01 o 
   6   8   1    17604.60    16140.36    223.07 o 
   8   8   1     1030.98     1240.01     57.11 o 
  10   8   1    11598.70    11862.45    233.27 o 
  12   8   1        0.73       55.19     31.53 o 
 -13   9   1      488.32      619.13     61.11 o 
 -11   9   1     2311.34     2271.08     83.53 o 
  -9   9   1     3751.08     3844.18    107.17 o 
  -7   9   1     2917.77     2894.44     64.30 o 
  -5   9   1      411.16      464.82     26.06 o 
  -3   9   1      785.66     1197.93     29.39 o 
  -1   9   1       69.95      418.96     21.77 o 
   1   9   1     6348.89     6371.57     68.43 o 
   3   9   1     7102.94     6750.98    142.36 o 
   5   9   1     9956.18    10413.41    202.25 o 
   7   9   1     2077.16     2327.98     79.16 o 
   9   9   1      202.24      325.48     36.94 o 
  11   9   1      455.19      402.97     43.14 o 
 -12  10   1     1975.14     1928.32     79.44 o 
 -10  10   1     5866.37     5721.87    143.24 o 
  -8  10   1     2073.44     2121.54     76.36 o 
  -6  10   1     7826.05     8001.05    127.46 o 
  -4  10   1     8416.51     8483.42    113.20 o 
  -2  10   1     4911.83     4799.51     63.78 o 
   0  10   1     7453.72     7557.10     80.23 o 
   2  10   1    10414.52    10937.16    160.18 o 
   4  10   1     2208.72     2397.91     62.06 o 
   6  10   1     6456.59     6435.69    119.72 o 
   8  10   1     4327.68     4175.19    183.49 o 
  10  10   1      786.96      906.74     59.14 o 
 -11  11   1     3242.22     3429.15    109.94 o 
  -9  11   1       65.38       99.33     22.60 o 
  -7  11   1    11595.74    11329.79    217.19 o 
  -5  11   1     1092.98     1136.69     34.36 o 
  -3  11   1     2635.18     2910.30     48.05 o 
  -1  11   1     7233.56     7630.56     90.49 o 
   1  11   1       18.86       39.42     12.44 o 
   3  11   1    18376.52    17712.21    249.34 o 
   5  11   1      163.73      453.46     29.96 o 
   7  11   1     2447.76     2596.35     88.73 o 
   9  11   1     4257.18     4185.36    123.94 o 
 -10  12   1       49.48       81.39     23.57 o 
  -8  12   1       63.35       47.30     18.92 o 
  -6  12   1     4918.76     5529.88    132.56 o 
  -4  12   1     3784.66     4329.85     95.52 o 
  -2  12   1    11126.37    12022.36    149.66 o 
   0  12   1     3128.60     3133.58     83.13 o 
   2  12   1      801.08      963.40     46.79 o 
   4  12   1     1264.81     1247.87     46.78 o 
   6  12   1     2167.42     2070.52     63.44 o 
   8  12   1     4316.99     4501.40    127.97 o 
  -9  13   1     8682.56     9311.15    202.94 o 
  -7  13   1       74.43      208.93     51.24 o 
  -5  13   1    12263.99    11816.84    225.51 o 
  -3  13   1     4913.97     4852.45     98.51 o 
  -1  13   1      946.33      622.98     55.21 o 
   1  13   1    18988.09    19018.24    310.22 o 
   3  13   1      120.52      229.57     24.83 o 
   5  13   1    10708.07    11468.61    217.64 o 
   7  13   1      586.68      389.04     57.17 o 
  -6  14   1     2939.26     3566.38    161.73 o 
  -4  14   1       47.75       47.86     18.92 o 
  -2  14   1     6330.38     7054.64    217.13 o 
   0  14   1      248.46      303.55     51.24 o 
   2  14   1     2532.43     3008.76     91.53 o 
   4  14   1     1066.82     1033.12     46.13 o 
   1  15   1      117.50      177.40     43.36 o 
 -16   0   2      682.04      461.28     63.09 o 
 -14   0   2    10566.44    10810.04    288.53 o 
 -12   0   2     3194.77     3161.63     82.86 o 
 -10   0   2     1618.45     1715.00     48.74 o 
  -8   0   2    85195.02    87598.46   1163.51 o 
  -6   0   2    15735.42    14081.56    203.80 o 
  -4   0   2   514591.47   549059.00  11634.52 o 
  -2   0   2     5430.66     7906.90    162.75 o 
   0   0   2    15523.62    15231.07    203.55 o 
   2   0   2   104470.65   104298.08   1437.97 o 
   4   0   2     1814.78     1613.63     78.91 o 
   6   0   2    92343.46    93154.20   2488.01 o 
   8   0   2     1502.90     1796.99     58.37 o 
  10   0   2    14522.54    14936.74    360.06 o 
 -15   1   2      390.59      383.88     63.08 o 
 -13   1   2     1974.25     1849.17     51.48 o 
 -11   1   2    21230.69    21283.26    256.62 o 
  -9   1   2     1053.57      891.28     23.54 o 
  -7   1   2    19507.04    18917.83    222.00 o 
  -5   1   2    13603.34    14606.91    168.56 o 
  -3   1   2    47806.29    52456.87    588.57 o 
  -1   1   2    95887.14    96842.46   1177.54 o 
   1   1   2    54073.34    55640.27    469.89 o 
   3   1   2    49401.66    48664.30    463.20 o 
   5   1   2      279.70      348.02     22.51 o 
   7   1   2     1024.43      936.06     63.75 o 
   9   1   2     8569.53     8781.28    136.72 o 
  11   1   2     1398.90     1766.28     63.95 o 
 -16   2   2     1272.75     1356.42     94.64 o 
 -14   2   2       10.47       55.98     14.30 o 
 -12   2   2     1667.81     1601.83     45.42 o 
 -10   2   2     8024.80     8041.51    117.63 o 
  -8   2   2      189.14      138.50     12.44 o 
  -6   2   2     3858.42     3791.45     65.48 o 
  -4   2   2      312.40      508.62     13.69 o 
  -2   2   2    22210.82    22183.64    210.42 o 
   0   2   2    16294.40    17286.17    199.79 o 
   2   2   2    21449.26    23447.56    261.40 o 
   4   2   2    44079.71    44114.56    547.61 o 
   6   2   2      811.41      853.86     25.40 o 
   8   2   2     5430.59     5662.50    113.70 o 
  10   2   2      165.49      220.75     45.53 o 
  12   2   2      618.89      662.34     59.14 o 
 -15   3   2     1556.78     1438.29     63.96 o 
 -13   3   2     2410.78     2488.05     62.81 o 
 -11   3   2    12804.10    12519.51    172.57 o 
  -9   3   2     1880.11     1959.45     45.79 o 
  -7   3   2    12370.01    12318.49    184.50 o 
  -5   3   2    29512.80    30977.89    427.48 o 
  -3   3   2     4642.40     5065.95     63.60 o 
  -1   3   2    85911.38    85708.18    736.43 o 
   1   3   2      120.42      844.17     27.25 o 
   3   3   2    32883.21    32915.98    353.40 o 
   5   3   2    11111.65    11333.80    129.58 o 
   7   3   2     1721.95     2115.81     50.95 o 
   9   3   2     7245.83     7494.36    123.90 o 
  11   3   2     1526.22     1843.62     72.34 o 
 -16   4   2      134.65      201.05     51.24 o 
 -14   4   2     4491.78     4601.77    121.36 o 
 -12   4   2      649.96      690.85     31.39 o 
 -10   4   2       51.87      157.91     27.92 o 
  -8   4   2    38290.83    38699.04    549.65 o 
  -6   4   2    13050.73    12552.91    197.64 o 
  -4   4   2    74473.15    73880.84    808.83 o 
  -2   4   2     4441.77     4266.71     46.26 o 
   0   4   2     5435.36     5907.73     53.57 o 
   2   4   2    25489.54    26080.42    287.48 o 
   4   4   2    15894.76    14891.54    164.34 o 
   6   4   2    28137.60    28256.63    341.11 o 
   8   4   2      971.18     1486.12     85.41 o 
  10   4   2      694.62      861.26     48.72 o 
  12   4   2     2178.00     2028.82     86.77 o 
 -15   5   2       66.79       57.16     22.30 o 
 -13   5   2     9689.18     9454.62    192.80 o 
 -11   5   2     2920.20     2824.30     67.08 o 
  -9   5   2    26631.31    25623.78    307.61 o 
  -7   5   2      324.69      190.97     20.77 o 
  -5   5   2      912.77      846.52     31.98 o 
  -3   5   2    68253.66    69962.46    594.13 o 
  -1   5   2    34266.42    32968.98    290.47 o 
   1   5   2    78297.15    77523.89    644.07 o 
   3   5   2     4114.29     4038.67     49.62 o 
   5   5   2     5945.22     6579.62     89.70 o 
   7   5   2     8570.81     8047.03    124.90 o 
   9   5   2     3990.93     3905.68    108.82 o 
  11   5   2    12256.84    12704.63    428.90 o 
 -14   6   2      561.23      501.43     47.14 o 
 -12   6   2     6328.63     6030.21    157.94 o 
 -10   6   2    15929.09    15632.31    209.22 o 
  -8   6   2      168.52      180.41     29.56 o 
  -6   6   2    63458.32    59868.89   1327.07 o 
  -4   6   2      374.74      739.72     18.82 o 
  -2   6   2    51089.53    48430.28    479.12 o 
   0   6   2    19247.31    19879.32    331.89 o 
   2   6   2      327.43      976.18     31.86 o 
   4   6   2    59506.74    57845.69    568.39 o 
   6   6   2     2834.52     2872.29     83.69 o 
   8   6   2    24797.49    25096.93    456.28 o 
  10   6   2      361.71      342.38     39.02 o 
 -15   7   2        0.17       23.04     17.96 o 
 -13   7   2     2335.58     2171.55     80.88 o 
 -11   7   2       18.71       13.80     13.94 o 
  -9   7   2     3826.83     3463.23     93.20 o 
  -7   7   2      830.64     1290.80     49.95 o 
  -5   7   2      126.76      591.93     24.01 o 
  -3   7   2     2788.60     2664.01     52.95 o 
  -1   7   2      867.68     1001.56     24.69 o 
   1   7   2    23405.60    23308.45    215.26 o 
   3   7   2      218.63      439.12     21.41 o 
   5   7   2     4733.78     4494.18     87.88 o 
   7   7   2      903.03      893.19     47.39 o 
   9   7   2        6.32      108.21     23.57 o 
  11   7   2     1124.34     1108.87     61.34 o 
 -14   8   2        0.86       11.82     16.72 o 
 -12   8   2     3733.95     3490.09    105.91 o 
 -10   8   2     7027.89     6890.56    151.72 o 
  -8   8   2     4304.10     4048.03    102.81 o 
  -6   8   2    14268.58    13799.43    185.53 o 
  -4   8   2     2641.59     2818.15     42.50 o 
  -2   8   2     6901.86     6904.05    135.48 o 
   0   8   2     4551.23     4948.97     85.87 o 
   2   8   2     1210.09     1512.85     41.97 o 
   4   8   2    16358.85    15210.77    210.75 o 
   6   8   2       17.17      158.32     19.63 o 
   8   8   2     1514.02     1696.10     71.07 o 
  10   8   2     2853.27     2950.62    100.41 o 
 -13   9   2     5787.85     5537.35    145.05 o 
 -11   9   2      702.65      833.86     57.17 o 
  -9   9   2    12033.44    11308.19    240.94 o 
  -7   9   2     1471.33     1778.35     48.90 o 
  -5   9   2     7670.67     7398.96    114.97 o 
  -3   9   2    32121.79    32563.35    294.22 o 
  -1   9   2      382.42      427.76     14.40 o 
   1   9   2    29075.16    28319.94    296.98 o 
   3   9   2        4.71      406.28     33.10 o 
   5   9   2     3144.94     3383.56     77.87 o 
   7   9   2    18230.76    16835.73    297.70 o 
   9   9   2       69.73      110.79     25.08 o 
 -12  10   2      991.45      958.90     65.06 o 
 -10  10   2     1669.14     1844.74     73.54 o 
  -8  10   2      501.59      677.31     33.64 o 
  -6  10   2    21103.01    21638.89    277.17 o 
  -4  10   2    10103.97    10009.27    110.54 o 
  -2  10   2     6233.32     6124.22     75.20 o 
   0  10   2     5061.15     5221.80     79.19 o 
   2  10   2     1933.09     1802.95     51.20 o 
   4  10   2    19934.68    19345.87    497.70 o 
   6  10   2     3905.02     4051.45    137.84 o 
   8  10   2     5194.79     5407.97    141.99 o 
 -11  11   2     5561.93     5442.09    140.42 o 
  -9  11   2       57.31      103.52     23.57 o 
  -7  11   2     3616.02     3676.23     92.74 o 
  -5  11   2     2726.81     3496.68     80.31 o 
  -3  11   2      739.45      917.08     29.24 o 
  -1  11   2    24121.58    24830.30    308.25 o 
   1  11   2      479.46      549.96     31.12 o 
   3  11   2    14779.29    15091.66    227.62 o 
   5  11   2      746.33      656.29     34.57 o 
   7  11   2      217.58      366.06     51.24 o 
 -10  12   2      440.56      381.32     41.53 o 
  -8  12   2     7121.36     7142.80    160.79 o 
  -6  12   2     1607.20     1520.38     48.54 o 
  -4  12   2     9034.29     9374.86    150.42 o 
  -2  12   2     2966.77     3204.46     69.67 o 
   0  12   2    11907.45    11992.56    213.54 o 
   2  12   2     4664.25     4662.18     96.87 o 
   4  12   2     2368.72     2252.28     66.41 o 
   6  12   2     7342.34     7563.83    142.35 o 
  -9  13   2     1694.42     1723.76     72.91 o 
  -7  13   2        3.57      291.03     34.09 o 
  -5  13   2      475.49      694.08     44.34 o 
  -3  13   2     1337.61     1429.42     47.37 o 
  -1  13   2       51.08      110.01     23.57 o 
   1  13   2      983.95      939.85     59.15 o 
   3  13   2      380.93      591.39     35.84 o 
   5  13   2      435.12      631.85     36.86 o 
  -6  14   2       37.03      134.03     43.36 o 
  -4  14   2     6988.22     7183.45    163.16 o 
  -2  14   2      473.52      701.75     63.08 o 
   0  14   2     1149.30     1318.08     63.09 o 
   2  14   2     6496.09     6516.79    213.18 o 
   4  14   2      263.67      296.41     30.70 o 
  -3  15   2      209.30      134.03     35.48 o 
  -1  15   2    12277.21    12881.44    351.77 o 
   1  15   2        1.99       40.93     17.96 o 
 -17   1   3     3111.30     2819.96     94.84 o 
 -15   1   3        0.75       62.51     18.92 o 
 -13   1   3    14888.04    14688.92    285.35 o 
 -11   1   3     1207.90     1187.38     35.62 o 
  -9   1   3    10080.58     9912.84    112.73 o 
  -7   1   3    35317.79    36968.07    411.53 o 
  -5   1   3    19319.42    22294.85    250.37 o 
  -3   1   3    84880.66    86501.37   1524.22 o 
  -1   1   3      211.47      756.91     37.55 o 
   1   1   3    34281.70    35376.42    303.17 o 
   3   1   3    16642.68    18588.50    191.29 o 
   5   1   3     1607.85     1502.60     67.84 o 
   7   1   3    29766.60    28781.88    351.17 o 
   9   1   3      225.54      673.79     61.11 o 
  11   1   3     3720.15     4110.96    157.82 o 
 -16   2   3     3102.69     3627.51    105.89 o 
 -14   2   3     2932.31     2568.09     63.70 o 
 -12   2   3      525.52      638.07     28.77 o 
 -10   2   3    39511.10    39041.88    444.31 o 
  -8   2   3     6511.70     5924.81     83.01 o 
  -6   2   3    70992.27    68757.74    753.70 o 
  -4   2   3     9411.97    12049.76    140.26 o 
  -2   2   3     4345.22     4173.94     49.89 o 
   0   2   3   151016.27   155678.05   2181.78 o 
   2   2   3    12157.72    11511.81    110.10 o 
   4   2   3    76269.12    74854.34    711.32 o 
   6   2   3     1782.71     2055.07     50.39 o 
   8   2   3     3008.54     3597.18     76.25 o 
  10   2   3     9411.40     8772.82    175.73 o 
 -17   3   3      752.10      630.82     78.85 o 
 -15   3   3     2173.08     2245.75     62.66 o 
 -13   3   3     3007.25     3197.80    127.81 o 
 -11   3   3    13255.56    13435.60    179.43 o 
  -9   3   3      137.32      197.11     31.53 o 
  -7   3   3     2390.09     2618.53     59.95 o 
  -5   3   3    59475.48    62388.83    680.15 o 
  -3   3   3    89128.82    87962.39    743.84 o 
  -1   3   3    41399.09    40304.99    343.17 o 
   1   3   3     4367.16     3589.32     50.28 o 
   3   3   3      479.12      447.73     16.67 o 
   5   3   3     9257.11     8924.39    149.14 o 
   7   3   3    14241.06    14111.76    197.05 o 
   9   3   3     9995.76    10741.74    228.39 o 
  11   3   3     2024.17     2176.94    114.37 o 
 -16   4   3      475.60      469.15     67.02 o 
 -14   4   3     1798.56     2020.88     57.28 o 
 -12   4   3    11962.20    11420.80    162.43 o 
 -10   4   3       21.03       33.32      9.02 o 
  -8   4   3    44832.46    44058.86    612.16 o 
  -6   4   3       32.05      150.21     16.72 o 
  -4   4   3    23728.42    22889.01    259.39 o 
  -2   4   3     8952.79     8918.62     86.20 o 
   0   4   3      228.14      738.05     19.56 o 
   2   4   3    61168.67    61620.15    595.38 o 
   4   4   3        1.08      271.27     23.33 o 
   6   4   3    16274.93    17233.67    228.24 o 
   8   4   3     2598.08     2669.38     86.20 o 
  10   4   3     1165.79     1342.75     64.13 o 
 -15   5   3     1668.88     1656.31     71.07 o 
 -13   5   3     3816.21     3790.89     78.90 o 
 -11   5   3     3140.39     3016.38     64.42 o 
  -9   5   3    11442.94    11062.07    192.84 o 
  -7   5   3     6353.66     6935.86    126.93 o 
  -5   5   3    14394.63    15386.59    182.54 o 
  -3   5   3     3782.95     3911.87     45.83 o 
  -1   5   3    17485.96    17933.43    162.95 o 
   1   5   3     3657.93     4001.38     58.52 o 
   3   5   3    24975.22    25366.05    308.93 o 
   5   5   3     4719.06     4773.47     83.76 o 
   7   5   3    10336.35     9547.05    147.97 o 
   9   5   3     2465.84     2622.53    177.50 o 
  11   5   3      822.41      883.23     55.76 o 
 -16   6   3       47.77      154.38     70.96 o 
 -14   6   3      449.85      458.94     40.35 o 
 -12   6   3      526.30      610.15     30.10 o 
 -10   6   3     4578.99     4476.73    108.75 o 
  -8   6   3     7133.21     7405.90    142.18 o 
  -6   6   3     1103.46      990.51     37.56 o 
  -4   6   3     6025.36     6473.54     69.79 o 
  -2   6   3     6731.30     7138.35     84.59 o 
   0   6   3     9308.82     9062.59    110.80 o 
   2   6   3    22154.04    21738.30    232.19 o 
   4   6   3     3964.22     3980.94     67.79 o 
   6   6   3      847.56     1436.56    126.17 o 
   8   6   3     1982.48     1763.81     72.51 o 
  10   6   3      506.49      499.60     47.30 o 
 -15   7   3     4543.38     4601.08    159.81 o 
 -13   7   3        1.75       15.77     25.62 o 
 -11   7   3    15031.97    14264.58    354.25 o 
  -9   7   3     1801.96     2336.13    319.48 o 
  -7   7   3       69.14      193.00     37.45 o 
  -5   7   3    59385.29    59397.13    664.71 o 
  -3   7   3    11143.53    10843.95    108.82 o 
  -1   7   3    77321.39    73471.70    631.00 o 
   1   7   3     4060.17     4742.62     81.48 o 
   3   7   3     3978.13     4007.19     73.49 o 
   5   7   3    18950.52    18213.16    246.87 o 
   7   7   3     1615.92     1586.93     68.28 o 
   9   7   3    11277.22    11955.75    260.84 o 
 -14   8   3      605.02      644.75     47.39 o 
 -12   8   3     5404.42     5436.34    136.68 o 
 -10   8   3     1295.81     1222.45     61.13 o 
  -8   8   3    37339.71    35537.54    522.21 o 
  -6   8   3      772.88      594.56     25.35 o 
  -4   8   3    20143.59    18945.03    201.06 o 
  -2   8   3    17411.50    17766.02    174.65 o 
   0   8   3     2217.51     2632.65     56.58 o 
   2   8   3    32674.03    31533.45    328.67 o 
   4   8   3     3152.48     3451.65     77.26 o 
   6   8   3    13480.93    13368.19    248.50 o 
   8   8   3      723.55      610.57     53.23 o 
 -13   9   3      637.43      661.67     47.14 o 
 -11   9   3      155.54      230.67     30.28 o 
  -9   9   3      503.54      596.69     29.97 o 
  -7   9   3     1253.13     1435.41     42.92 o 
  -5   9   3     2333.12     2397.23     54.29 o 
  -3   9   3     6193.13     6089.49     97.90 o 
  -1   9   3     9699.90     8699.87    245.87 o 
   1   9   3     7057.28     7078.78     98.77 o 
   3   9   3      215.64      490.84     28.60 o 
   5   9   3      214.99      293.87     27.12 o 
   7   9   3     2734.33     2956.99    126.22 o 
   9   9   3     1208.67     1502.29    102.52 o 
 -12  10   3     1302.00     1368.26     67.04 o 
 -10  10   3     4097.14     3737.95     82.55 o 
  -8  10   3     7636.11     7518.19    124.68 o 
  -6  10   3     6638.16     6546.63    109.74 o 
  -4  10   3     8062.09     8339.18    126.73 o 
  -2  10   3    13618.90    13774.13    186.47 o 
   0  10   3     3793.07     3961.78    120.76 o 
   2  10   3     5015.89     4674.45     94.46 o 
   4  10   3     7349.21     7427.61    132.61 o 
   6  10   3      402.55      454.76     34.56 o 
   8  10   3     4730.74     5009.40    140.39 o 
 -11  11   3     3905.99     3842.58    113.47 o 
  -9  11   3     3215.01     3112.09     75.26 o 
  -7  11   3     1171.83     1134.15     41.13 o 
  -5  11   3    11758.48    11328.89    206.69 o 
  -3  11   3       87.37      167.26     18.21 o 
  -1  11   3    17483.09    16848.53    224.00 o 
   1  11   3     1486.66     1719.48     52.91 o 
   3  11   3      497.95      576.65     33.19 o 
   5  11   3     8065.49     7546.67    140.10 o 
   7  11   3      157.82      233.80     35.91 o 
 -10  12   3     4236.66     4598.90    136.13 o 
  -8  12   3     1256.83     1311.49     46.66 o 
  -6  12   3     5033.76     5227.65    126.41 o 
  -4  12   3       49.42       99.90     16.02 o 
  -2  12   3       72.10      223.56     23.49 o 
   0  12   3     6056.22     6114.97    135.19 o 
   2  12   3     4030.31     4051.94     90.74 o 
   4  12   3     5956.58     6391.73    125.89 o 
   6  12   3      520.72      843.67     82.79 o 
  -9  13   3     4458.43     4072.25    117.38 o 
  -7  13   3     7930.14     7910.38    238.92 o 
  -5  13   3       86.87       79.61     61.11 o 
  -3  13   3    18180.58    18090.05    246.44 o 
  -1  13   3       25.20       40.35     49.27 o 
   1  13   3     8031.84     8016.43    170.07 o 
   3  13   3     3349.35     2834.93     77.00 o 
  -8  14   3        2.93      -19.71     27.59 o 
  -6  14   3     2298.47     2527.42     89.84 o 
  -4  14   3      239.37      419.27     41.81 o 
  -2  14   3      502.24      648.27     41.53 o 
   0  14   3     2410.09     2510.01    138.04 o 
   2  14   3      106.32      396.48     57.16 o 
  -3  15   3      193.89      358.73     59.14 o 
 -18   0   4     3205.84     3700.16    157.79 o 
 -16   0   4     4830.96     4428.04    161.81 o 
 -14   0   4      641.04      812.19     59.14 o 
 -12   0   4    38402.29    38333.70    541.55 o 
 -10   0   4     3085.85     2949.95     66.98 o 
  -8   0   4    82057.38    88019.51   1175.42 o 
  -6   0   4    24009.46    27559.06    539.12 o 
  -4   0   4     7029.51     7915.13    174.22 o 
  -2   0   4   131677.47   131444.69   1798.86 o 
   0   0   4     5398.74     6110.00    109.76 o 
   2   0   4    97419.02    96905.76   1289.71 o 
   4   0   4     7751.24     7704.75    231.20 o 
   6   0   4     8824.19     8686.23    229.21 o 
   8   0   4    17198.93    16848.53    403.80 o 
  10   0   4     1529.11     1746.89     98.58 o 
 -17   1   4      364.79      394.26     40.34 o 
 -15   1   4     4779.82     5214.27    153.92 o 
 -13   1   4      647.02      507.29     44.91 o 
 -11   1   4      743.53      894.89     30.30 o 
  -9   1   4    15178.14    14436.09    153.17 o 
  -7   1   4    38154.37    39245.99    446.87 o 
  -5   1   4    48426.54    46776.72    892.80 o 
  -3   1   4    13474.32    12494.41    186.87 o 
  -1   1   4    24484.31    23813.30    209.33 o 
   1   1   4    18909.01    19776.71    177.96 o 
   3   1   4     7087.13     7151.51     87.97 o 
   5   1   4    17044.35    16807.52    501.02 o 
   7   1   4     3116.54     3475.16     91.93 o 
   9   1   4     3088.61     3340.95     96.20 o 
 -16   2   4      218.24      268.57     33.45 o 
 -14   2   4     4710.38     4628.42     89.55 o 
 -12   2   4      177.91      277.16     31.31 o 
 -10   2   4     2950.94     2902.56     55.98 o 
  -8   2   4      757.82      795.75     21.99 o 
  -6   2   4     4868.78     4821.23     65.86 o 
  -4   2   4     4315.62     4704.31     89.15 o 
  -2   2   4      562.46      947.26     20.16 o 
   0   2   4    32581.61    32480.54    319.44 o 
   2   2   4     1157.26     1121.97     27.07 o 
   4   2   4     3265.06     3323.48     65.99 o 
   6   2   4     2004.07     1922.61     91.61 o 
   8   2   4      429.17      569.83     37.55 o 
  10   2   4     2811.33     3017.47    138.05 o 
 -17   3   4      812.67      740.61     55.20 o 
 -15   3   4     3681.10     4028.88    272.60 o 
 -13   3   4     2008.27     1807.15     49.76 o 
 -11   3   4     3245.16     3391.78     65.76 o 
  -9   3   4    24069.28    24285.35    355.62 o 
  -7   3   4     3206.93     3150.50     48.68 o 
  -5   3   4    61444.18    62296.62    798.97 o 
  -3   3   4     1524.61     2252.57     29.50 o 
  -1   3   4    17541.63    17449.19    157.93 o 
   1   3   4    17204.42    17252.67    184.02 o 
   3   3   4     1467.93     1807.70     38.26 o 
   5   3   4     8986.58     8953.96    253.84 o 
   7   3   4     3867.80     4300.55     87.76 o 
   9   3   4     1197.35     1242.06     86.75 o 
 -16   4   4      873.24      611.91     34.57 o 
 -14   4   4      275.29      285.53     24.83 o 
 -12   4   4    13246.57    13143.87    180.78 o 
 -10   4   4     1650.01     1596.28     67.06 o 
  -8   4   4    21036.71    21160.74    313.13 o 
  -6   4   4     6185.64     7145.89     93.41 o 
  -4   4   4       69.70      134.22     11.43 o 
  -2   4   4    63695.65    64829.16    548.60 o 
   0   4   4    15916.13    14862.74    161.58 o 
   2   4   4    25853.32    26019.71    315.25 o 
   4   4   4      167.61      593.73     22.34 o 
   6   4   4      159.36      174.54     19.61 o 
   8   4   4     7311.16     7040.76    161.88 o 
  10   4   4     1099.18     1277.50     90.69 o 
 -17   5   4     2534.25     2827.95    145.93 o 
 -15   5   4      151.60      301.41     27.80 o 
 -13   5   4     3981.19     4356.87     87.36 o 
 -11   5   4     2349.46     2210.84     69.57 o 
  -9   5   4      782.67      647.26     33.45 o 
  -7   5   4    56587.48    56416.85    769.74 o 
  -5   5   4    11757.63    10367.80    113.98 o 
  -3   5   4    37861.53    36247.41    314.49 o 
  -1   5   4     1382.07     2100.35     43.88 o 
   1   5   4       28.83      120.20     14.22 o 
   3   5   4    30620.39    30271.83    316.21 o 
   5   5   4    12376.27    12449.50    179.14 o 
   7   5   4    18617.77    18674.61    323.33 o 
   9   5   4      226.27      404.43     49.27 o 
 -16   6   4      669.47      743.09     52.75 o 
 -14   6   4     8188.93     7552.64    129.84 o 
 -12   6   4       41.77       42.75     17.96 o 
 -10   6   4    27450.18    26570.67    403.00 o 
  -8   6   4     5761.11     6357.62    124.07 o 
  -6   6   4    24954.22    24519.07    292.20 o 
  -4   6   4    44360.19    45752.52    395.26 o 
  -2   6   4       17.98      364.16     15.58 o 
   0   6   4    71439.11    70865.84    685.93 o 
   2   6   4     1090.71     1165.33     35.85 o 
   4   6   4    18625.52    18045.54    206.59 o 
   6   6   4     4983.15     4651.02    124.17 o 
   8   6   4       76.07      410.26     43.13 o 
 -15   7   4       53.25       48.09     20.76 o 
 -13   7   4     1084.65     1089.86     42.33 o 
 -11   7   4     1741.82     1715.11     65.50 o 
  -9   7   4      178.00      342.97     47.30 o 
  -7   7   4     2673.67     2293.22     51.50 o 
  -5   7   4       74.18      121.11     23.90 o 
  -3   7   4    10712.92    10743.84    179.91 o 
  -1   7   4      440.06      708.82     22.99 o 
   1   7   4      639.15      671.10     21.54 o 
   3   7   4     3437.07     3475.14     63.55 o 
   5   7   4      459.41      576.35     32.40 o 
   7   7   4     3435.55     3453.85    163.73 o 
 -14   8   4     3928.12     3611.59    110.17 o 
 -12   8   4     1970.13     1763.11     70.75 o 
 -10   8   4     5785.05     5629.84    129.25 o 
  -8   8   4     2231.19     2421.54     57.49 o 
  -6   8   4     3917.48     3945.66     73.52 o 
  -4   8   4     8857.71     8664.07    152.18 o 
  -2   8   4     2628.75     2678.51     49.25 o 
   0   8   4    21772.23    20994.93    230.35 o 
   2   8   4     1932.46     2187.99     47.92 o 
   4   8   4      293.18      436.16     28.88 o 
   6   8   4     5802.78     5616.54    165.79 o 
   8   8   4       43.51       37.05     20.76 o 
 -15   9   4        7.07        7.88     23.65 o 
 -13   9   4     2995.66     3195.01    101.55 o 
 -11   9   4     2696.32     2531.74     84.77 o 
  -9   9   4      950.69      876.44     35.48 o 
  -7   9   4    19148.10    19130.25    246.81 o 
  -5   9   4      212.50      358.08     25.09 o 
  -3   9   4    12853.18    11921.65    164.41 o 
  -1   9   4     2839.11     3417.92     70.41 o 
   1   9   4        8.29       56.03     16.50 o 
   3   9   4    32712.37    30036.50    624.23 o 
   5   9   4      336.93      641.18     37.50 o 
   7   9   4     8223.70     8524.86    198.03 o 
 -14  10   4     2140.50     2280.49     89.11 o 
 -12  10   4      277.24      311.28     28.77 o 
 -10  10   4     8432.40     8155.19    151.31 o 
  -8  10   4     2492.93     2391.90     60.38 o 
  -6  10   4       47.67      104.50     19.51 o 
  -4  10   4     8959.30     9246.16    139.07 o 
  -2  10   4     4762.53     4820.79     88.04 o 
   0  10   4    20750.78    20186.15    543.65 o 
   2  10   4     1873.84     1996.24     59.77 o 
   4  10   4     2465.50     2540.39     72.40 o 
   6  10   4      539.43      507.49     50.17 o 
 -13  11   4      265.88      320.40     40.34 o 
 -11  11   4      646.52      689.91     36.32 o 
  -9  11   4     4522.97     4777.03     97.38 o 
  -7  11   4     1257.61     1309.11     55.56 o 
  -5  11   4    13627.95    13649.82    240.51 o 
  -3  11   4       88.38      110.48     16.22 o 
  -1  11   4     4771.72     4763.50     90.98 o 
   1  11   4     3263.74     3278.09     79.29 o 
   3  11   4      224.28      396.78     33.00 o 
   5  11   4     5679.33     6027.78    125.45 o 
 -12  12   4     2975.45     2938.68    134.11 o 
 -10  12   4     1782.46     1804.26     57.30 o 
  -8  12   4     4312.41     4130.72    112.36 o 
  -6  12   4     3069.00     3233.22     94.35 o 
  -4  12   4     5263.29     5381.90    101.50 o 
  -2  12   4     6316.88     6240.75    112.34 o 
   0  12   4      564.75      435.25     34.76 o 
   2  12   4     9566.09     9462.68    201.83 o 
   4  12   4      501.16      505.79     36.32 o 
  -9  13   4      157.88      208.81     31.24 o 
  -7  13   4     1392.08     1259.67     61.16 o 
  -5  13   4      118.34      127.25     25.08 o 
  -3  13   4      550.61      676.76     33.99 o 
  -1  13   4     1842.67     2034.75     73.86 o 
   1  13   4      715.59      856.19     50.18 o 
   3  13   4     2390.44     2184.99    130.15 o 
  -8  14   4     2580.60     2633.24     94.66 o 
  -6  14   4     1315.56     1454.20     88.72 o 
  -4  14   4       52.07       80.14     21.67 o 
  -2  14   4     6948.76     7576.69    164.43 o 
   0  14   4      236.06      369.14     39.42 o 
 -17   1   5     2410.93     2848.47    183.41 o 
 -15   1   5     1459.47     1086.85     50.19 o 
 -13   1   5      970.43     1164.02     37.89 o 
 -11   1   5    14006.19    13684.52    176.83 o 
  -9   1   5     5789.00     6467.02     90.35 o 
  -7   1   5    42233.63    43624.82    599.17 o 
  -5   1   5     3587.10     4296.15     79.54 o 
  -3   1   5    12959.21    12077.97    151.00 o 
  -1   1   5    48825.50    50501.38    482.34 o 
   1   1   5     3355.97     3413.26     58.11 o 
   3   1   5    39567.99    37725.64    440.27 o 
   5   1   5       74.38      747.57     43.36 o 
   7   1   5     2921.84     3273.83     93.41 o 
   9   1   5     1733.53     1762.05     71.07 o 
 -18   2   5     2055.95     1718.91     72.35 o 
 -16   2   5       73.68      154.27     59.13 o 
 -14   2   5    15451.85    15995.15    214.66 o 
 -12   2   5        0.36       37.22     11.56 o 
 -10   2   5    17370.18    17525.49    289.55 o 
  -8   2   5    19191.10    19281.46    226.92 o 
  -6   2   5      483.30      552.38     17.35 o 
  -4   2   5    94415.99    95388.72   1150.58 o 
  -2   2   5     6042.01     5861.67     62.66 o 
   0   2   5    39990.59    37112.48    366.86 o 
   2   2   5     2296.08     3096.05     60.54 o 
   4   2   5      178.89      368.70     21.92 o 
   6   2   5    27611.44    26331.35    413.93 o 
   8   2   5     1418.17     1971.38     92.67 o 
 -17   3   5      300.37      561.41     41.53 o 
 -15   3   5      672.85     1042.48     40.17 o 
 -13   3   5      779.79      533.55     27.12 o 
 -11   3   5     8918.95     8309.92    219.41 o 
  -9   3   5    21407.32    20867.12    307.42 o 
  -7   3   5    20415.55    19817.21    231.53 o 
  -5   3   5    12945.09    12172.18    149.12 o 
  -3   3   5     8755.97    10306.20    100.04 o 
  -1   3   5     3852.43     3825.47     55.59 o 
   1   3   5    27920.43    28439.65    291.82 o 
   3   3   5    21848.57    21303.96    232.47 o 
   5   3   5     8978.90     9102.02    143.57 o 
   7   3   5      817.70      874.05     47.14 o 
   9   3   5      103.48      157.69     39.42 o 
 -16   4   5     4576.24     4500.85     94.58 o 
 -14   4   5      124.15      133.42     18.88 o 
 -12   4   5     9990.27    10844.95    194.16 o 
 -10   4   5     2168.52     2151.35     59.93 o 
  -8   4   5     3290.87     3476.65     75.20 o 
  -6   4   5    23985.87    23558.38    271.62 o 
  -4   4   5     1006.16     1357.50     23.84 o 
  -2   4   5    57001.57    55775.79    540.60 o 
   0   4   5      500.29      952.87     26.08 o 
   2   4   5     9215.69     9138.46    116.45 o 
   4   4   5     5516.99     5841.28     88.57 o 
   6   4   5      266.79      490.42     51.47 o 
   8   4   5     4261.15     4482.32    177.56 o 
 -17   5   5     2133.38     2156.47     80.30 o 
 -15   5   5     1901.89     1861.08     56.64 o 
 -13   5   5     5331.41     5048.50     94.37 o 
 -11   5   5     3380.05     3485.40     87.86 o 
  -9   5   5     7714.02     7397.81    138.14 o 
  -7   5   5     2636.90     2808.01     65.17 o 
  -5   5   5    12726.23    12624.42    137.21 o 
  -3   5   5     2582.71     2823.90     46.33 o 
  -1   5   5    17445.49    17723.71    192.77 o 
   1   5   5     4213.20     4560.18     70.85 o 
   3   5   5     7311.49     6537.73     95.48 o 
   5   5   5     3926.30     3871.73     83.84 o 
   7   5   5      602.23      610.94     74.91 o 
 -16   6   5      539.00      575.76     33.64 o 
 -14   6   5      919.85     1014.69     41.16 o 
 -12   6   5     2586.24     2760.73     82.25 o 
 -10   6   5      320.50      432.55     45.33 o 
  -8   6   5      619.87      706.23     33.11 o 
  -6   6   5     7166.43     7336.56    134.64 o 
  -4   6   5    12462.06    12373.40    140.00 o 
  -2   6   5     7711.39     7683.14     98.28 o 
   0   6   5      628.26      999.78     46.09 o 
   2   6   5      217.12      604.97     24.73 o 
   4   6   5     6937.81     6374.32     98.06 o 
   6   6   5     1173.52     1140.11     84.78 o 
   8   6   5     1354.18     1336.72     98.58 o 
 -15   7   5     3878.10     4445.02     95.19 o 
 -13   7   5     5764.90     5239.87    129.60 o 
 -11   7   5      137.75      118.26     22.30 o 
  -9   7   5    33427.50    33713.66    492.06 o 
  -7   7   5     2155.42     2319.26     52.29 o 
  -5   7   5    19173.81    18076.55    284.67 o 
  -3   7   5    11087.45    11663.93    137.44 o 
  -1   7   5      114.03      356.73     18.52 o 
   1   7   5    27607.29    27485.76    340.08 o 
   3   7   5     2166.45     2584.98     56.68 o 
   5   7   5    10843.06    11052.57    178.91 o 
   7   7   5     1773.02     1815.46     80.87 o 
 -16   8   5     1795.74     1675.99    110.42 o 
 -14   8   5      271.05      339.28     38.72 o 
 -12   8   5     8700.01     8563.04    242.96 o 
 -10   8   5     1065.15      968.48     65.06 o 
  -8   8   5     2091.99     1974.80     59.81 o 
  -6   8   5    26576.53    25408.55    617.84 o 
  -4   8   5     3547.39     3768.83     72.13 o 
  -2   8   5    29768.25    28563.16    301.13 o 
   0   8   5      630.44      649.59     29.41 o 
   2   8   5     8132.51     7616.28    111.53 o 
   4   8   5     5744.54     5625.29    113.54 o 
   6   8   5      661.70     1027.03     61.15 o 
 -15   9   5      134.11      134.39     29.17 o 
 -13   9   5      375.81      303.32     37.55 o 
 -11   9   5     1174.48     1323.73     85.78 o 
  -9   9   5     1091.81      924.10     38.44 o 
  -7   9   5     2658.48     2462.14     73.57 o 
  -5   9   5     4938.62     4261.30     79.70 o 
  -3   9   5      663.40      776.24     31.05 o 
  -1   9   5      296.65      562.53     24.48 o 
   1   9   5     2891.57     3126.46     63.40 o 
   3   9   5     4594.91     4630.60     99.60 o 
   5   9   5     1704.67     1794.82     62.53 o 
 -14  10   5     1290.82     1159.10     63.95 o 
 -12  10   5     3349.22     3263.21     80.23 o 
 -10  10   5     3747.72     3786.07     83.04 o 
  -8  10   5     4219.27     4191.07    105.93 o 
  -6  10   5     9471.06     9047.09    250.95 o 
  -4  10   5     5005.29     4788.49     89.56 o 
  -2  10   5     3632.84     3673.39     76.61 o 
   0  10   5    10032.76     9829.46    134.49 o 
   2  10   5      690.87      765.90     38.32 o 
   4  10   5     5479.91     5618.21    118.72 o 
 -13  11   5     2406.73     2235.81     67.87 o 
 -11  11   5      433.76      352.14     29.97 o 
  -9  11   5     6491.06     6350.03    146.07 o 
  -7  11   5      361.38      453.37     36.94 o 
  -5  11   5     8493.24     8185.69    133.59 o 
  -3  11   5     4647.32     4630.44     91.09 o 
  -1  11   5       36.41      154.86     22.30 o 
   1  11   5    10116.06     9182.55    259.82 o 
   3  11   5       14.49      215.43     29.40 o 
 -12  12   5      238.62      307.69     36.23 o 
 -10  12   5      418.82      491.25     41.54 o 
  -8  12   5      456.88      550.81     41.53 o 
  -6  12   5      595.94      750.59     45.93 o 
  -4  12   5     8198.35     8210.80    137.41 o 
  -2  12   5     1655.92     1665.98     73.00 o 
   0  12   5     3853.55     3866.16    110.17 o 
   2  12   5       99.72       78.62     20.49 o 
  -9  13   5       61.31       29.28     18.92 o 
  -7  13   5     9783.01     9477.41    198.10 o 
  -5  13   5     1468.28     1310.06     61.35 o 
  -3  13   5     3921.48     3658.68     84.22 o 
  -1  13   5     7952.77     8103.65    175.85 o 
  -6  14   5       55.54      146.07     27.87 o 
  -4  14   5     2475.37     2601.60     86.10 o 
 -18   0   6      464.22      382.41     59.14 o 
 -16   0   6     9890.93     9882.83    268.71 o 
 -14   0   6      478.69      228.66     35.48 o 
 -12   0   6    14754.28    16904.33    260.43 o 
 -10   0   6    48661.76    47841.32    654.64 o 
  -8   0   6     1892.26     2011.92     67.07 o 
  -6   0   6    88712.92    85078.02   1633.06 o 
  -4   0   6      785.40     1898.89     94.64 o 
  -2   0   6    36940.43    35478.13    498.24 o 
   0   0   6    14709.61    15903.64    240.83 o 
   2   0   6      802.01     1368.18     70.98 o 
   4   0   6    29206.95    28457.45    623.56 o 
   6   0   6     2007.18     2472.79    114.37 o 
 -17   1   6      918.95      581.73     41.82 o 
 -15   1   6       20.96        4.82     12.31 o 
 -13   1   6     5899.12     5493.48    108.14 o 
 -11   1   6     8752.25     9147.21    127.82 o 
  -9   1   6    12274.64    12062.46    153.13 o 
  -7   1   6      210.57      348.64     20.77 o 
  -5   1   6     2719.04     2827.60     64.18 o 
  -3   1   6    33941.23    33312.21    330.75 o 
  -1   1   6    10968.72    11352.00    128.60 o 
   1   1   6    11933.82    11405.90    156.30 o 
   3   1   6     1589.59     1636.67     58.57 o 
   5   1   6      701.85      699.63     45.34 o 
   7   1   6     3564.52     3396.07    101.79 o 
 -18   2   6     1639.82     1586.75     69.55 o 
 -16   2   6      966.19      853.30     45.94 o 
 -14   2   6     2228.78     2443.10     59.13 o 
 -12   2   6     2572.69     2338.62     53.12 o 
 -10   2   6     2950.73     3234.19     73.91 o 
  -8   2   6     3966.52     3993.67     63.50 o 
  -6   2   6       24.30      103.99     13.58 o 
  -4   2   6    14445.70    14140.67    217.59 o 
  -2   2   6        5.83      150.92     21.63 o 
   0   2   6      250.12      475.71     18.00 o 
   2   2   6     4742.47     4989.25     87.74 o 
   4   2   6       21.10      254.40     29.17 o 
   6   2   6     4300.74     4268.92    114.29 o 
 -17   3   6     1166.53      995.91     52.76 o 
 -15   3   6      989.36     1078.34     40.85 o 
 -13   3   6     9274.84     9081.11    136.76 o 
 -11   3   6     1941.38     1824.00     55.79 o 
  -9   3   6    18493.77    18747.61    462.24 o 
  -7   3   6     3719.16     4038.04     63.59 o 
  -5   3   6     4307.22     4257.79     57.73 o 
  -3   3   6    18914.12    18338.17    194.81 o 
  -1   3   6     2515.82     2971.13     49.61 o 
   1   3   6     8142.12     8252.30    116.45 o 
   3   3   6     7172.85     7676.36    125.96 o 
   5   3   6     1041.28     1118.88     63.09 o 
   7   3   6     2860.69     2961.26     94.71 o 
 -18   4   6       53.44       84.03     23.57 o 
 -16   4   6     2142.55     2340.67     64.16 o 
 -14   4   6       13.34      112.86     17.10 o 
 -12   4   6     1006.85     1311.24     50.18 o 
 -10   4   6     6251.84     6088.84    118.48 o 
  -8   4   6     2078.26     2014.00     52.78 o 
  -6   4   6    37892.74    37854.46    371.71 o 
  -4   4   6     3685.88     3361.39     52.22 o 
  -2   4   6    11025.39    10481.01    124.05 o 
   0   4   6     7132.65     7578.30    100.54 o 
   2   4   6     1540.48     1682.60     40.82 o 
   4   4   6    12227.62    11662.33    176.35 o 
   6   4   6     1020.04     1356.69     61.15 o 
 -17   5   6      313.94      590.40     41.53 o 
 -15   5   6     2303.65     1846.88     55.95 o 
 -13   5   6      803.71      687.90     40.35 o 
 -11   5   6    16436.52    16030.85    258.79 o 
  -9   5   6     1066.03     1132.92     43.15 o 
  -7   5   6     5049.44     4906.90     79.31 o 
  -5   5   6     9671.54    10004.47    137.60 o 
  -3   5   6     3008.68     3194.35     53.75 o 
  -1   5   6    38450.73    37229.60    378.25 o 
   1   5   6     9188.59     8704.72    116.41 o 
   3   5   6    12000.01    11519.41    149.06 o 
   5   5   6     1030.75     1082.77     44.49 o 
 -16   6   6      214.90      116.80     20.23 o 
 -14   6   6     5586.05     6172.52    143.72 o 
 -12   6   6     4304.09     3635.29     94.76 o 
 -10   6   6     3952.34     4599.67    104.40 o 
  -8   6   6    24827.85    23826.30    389.33 o 
  -6   6   6       17.41      386.89     57.16 o 
  -4   6   6    39915.45    37148.49    374.61 o 
  -2   6   6     1586.88     1848.46     40.38 o 
   0   6   6     7134.09     6734.26     97.11 o 
   2   6   6    18901.24    18940.43    220.56 o 
   4   6   6      358.38      823.67     32.64 o 
   6   6   6    13172.14    12578.92    593.00 o 
 -15   7   6     1508.32     1349.57     50.38 o 
 -13   7   6      410.04      531.80     88.70 o 
 -11   7   6     1784.96     1541.35     58.37 o 
  -9   7   6      127.55      163.15     19.87 o 
  -7   7   6     3277.34     3246.77     86.81 o 
  -5   7   6     1455.12     1478.15     41.57 o 
  -3   7   6        9.57      179.20     15.93 o 
  -1   7   6     5193.49     5100.23     71.56 o 
   1   7   6      700.25      747.68     29.30 o 
   3   7   6     4025.71     4021.37     86.00 o 
   5   7   6       98.48       61.60     21.78 o 
 -16   8   6      792.83      587.34     37.03 o 
 -14   8   6     1123.61     1147.61     59.90 o 
 -12   8   6      803.94      731.07     45.93 o 
 -10   8   6     1073.79      978.97     37.77 o 
  -8   8   6     5587.71     5860.03    234.92 o 
  -6   8   6     2924.90     2745.10     76.68 o 
  -4   8   6    14427.98    13734.43    188.12 o 
  -2   8   6     5851.71     5844.37     88.71 o 
   0   8   6        1.85      173.37     34.70 o 
   2   8   6     7022.18     6532.73    103.90 o 
   4   8   6        5.93       57.70     17.34 o 
 -15   9   6     1722.39     1581.99     73.86 o 
 -13   9   6      411.65      374.10     40.35 o 
 -11   9   6     9501.09     9478.96    151.61 o 
  -9   9   6      920.88      828.01     43.14 o 
  -7   9   6     4769.58     4480.49    108.74 o 
  -5   9   6     7642.10     7662.89    123.86 o 
  -3   9   6      835.58      935.11     34.85 o 
  -1   9   6    25198.61    24307.35    272.52 o 
   1   9   6       26.30      537.24     27.30 o 
   3   9   6     3940.89     3727.00     92.89 o 
 -14  10   6     2226.45     2511.98     72.95 o 
 -12  10   6        3.41        7.39     12.75 o 
 -10  10   6      611.46      584.80     38.73 o 
  -8  10   6     8188.09     8566.14    174.43 o 
  -6  10   6     1438.64     1403.08     57.12 o 
  -4  10   6     8917.98     8656.74    138.29 o 
  -2  10   6       17.09      210.94     45.07 o 
   0  10   6       11.08       51.76     12.23 o 
   2  10   6     2874.27     2787.58     91.76 o 
 -13  11   6     3345.14     3386.35     85.50 o 
 -11  11   6       81.08      141.60     26.37 o 
  -9  11   6     4710.22     4502.17    118.37 o 
  -7  11   6      527.46      539.77     39.02 o 
  -5  11   6      513.47      667.38     32.57 o 
  -3  11   6     5646.29     5751.90    108.57 o 
  -1  11   6      857.11     1078.07     43.13 o 
   1  11   6     6110.43     5993.38    272.30 o 
 -10  12   6     2899.12     2686.55     92.66 o 
  -8  12   6     2104.73     2274.04     80.73 o 
  -6  12   6     5671.46     5342.41    132.55 o 
  -4  12   6      149.82      170.74     21.16 o 
  -2  12   6     7085.85     7160.16    129.12 o 
   0  12   6      885.49     1054.04     70.97 o 
  -9  13   6      103.31      152.16     31.53 o 
  -7  13   6       43.13      111.19     25.08 o 
  -5  13   6     1807.94     1963.17     96.62 o 
  -3  13   6      284.73      412.85     33.18 o 
 -19   1   7     1095.11      729.44     67.03 o 
 -17   1   7      234.17      287.46     33.45 o 
 -15   1   7     3298.45     3447.05     92.06 o 
 -13   1   7     1277.70     1097.53     35.62 o 
 -11   1   7     7575.87     8430.47    148.08 o 
  -9   1   7     2106.65     2040.01    132.15 o 
  -7   1   7      700.73      798.91     35.48 o 
  -5   1   7    35576.42    34354.62    570.26 o 
  -3   1   7      732.99     1031.81     30.10 o 
  -1   1   7    24843.71    23345.26    285.91 o 
   1   1   7     3589.35     3989.26    100.45 o 
   3   1   7      860.07      995.26     48.73 o 
   5   1   7     4633.56     4552.27    121.35 o 
 -18   2   7     3553.55     4176.04    117.06 o 
 -16   2   7      947.17      437.62     35.92 o 
 -14   2   7     2468.91     3214.19     69.82 o 
 -12   2   7    11117.42    10143.28    174.77 o 
 -10   2   7      319.77      444.58     25.09 o 
  -8   2   7    33331.41    33952.28    389.53 o 
  -6   2   7      155.10      741.19     25.73 o 
  -4   2   7     9716.75     8831.11    125.28 o 
  -2   2   7    17246.17    17571.10    191.83 o 
   0   2   7     4008.62     4057.15     76.33 o 
   2   2   7    34378.38    31919.78    489.25 o 
   4   2   7     1132.25     1592.18     63.95 o 
   6   2   7     4380.58     4332.34    169.67 o 
 -17   3   7      508.88      309.12     34.76 o 
 -15   3   7     3307.85     3472.95     76.53 o 
 -13   3   7     2718.70     2990.30     79.47 o 
 -11   3   7     2472.41     3170.45     98.62 o 
  -9   3   7        2.54      185.27     27.59 o 
  -7   3   7    10087.80    10163.28    135.02 o 
  -5   3   7     7920.29     7836.30    114.75 o 
  -3   3   7    18532.90    17417.09    190.57 o 
  -1   3   7    11831.28    10919.35    174.14 o 
   1   3   7     2400.97     2240.35     56.85 o 
   3   3   7      509.72      626.85     38.73 o 
   5   3   7     1671.91     1764.22     98.59 o 
 -18   4   7      192.85      133.66     26.37 o 
 -16   4   7     1619.77     2037.12     59.84 o 
 -14   4   7     3119.53     2524.54     76.68 o 
 -12   4   7      986.77     1308.47     49.95 o 
 -10   4   7    19354.34    19068.04    291.25 o 
  -8   4   7        0.48      201.04     23.65 o 
  -6   4   7    23847.65    23293.95    284.30 o 
  -4   4   7     2594.90     2802.72     57.58 o 
  -2   4   7     1900.63     1964.86     41.80 o 
   0   4   7     7369.67     7783.19    106.94 o 
   2   4   7       34.70      456.57     28.01 o 
   4   4   7     6055.36     6271.72    147.62 o 
 -17   5   7     1591.60     1341.61    106.47 o 
 -15   5   7     2058.48     2044.01     58.24 o 
 -13   5   7     5234.50     4729.98    136.19 o 
 -11   5   7     5035.02     5014.72    110.02 o 
  -9   5   7    10281.92    10228.19    175.56 o 
  -7   5   7     4623.94     4585.13    101.86 o 
  -5   5   7     7948.87     8109.09    120.87 o 
  -3   5   7     3738.46     3786.50     63.05 o 
  -1   5   7     2699.77     2458.97     50.64 o 
   1   5   7     4706.18     4708.89     79.59 o 
   3   5   7      417.65      526.29     32.27 o 
   5   5   7     2522.20     2692.58    126.21 o 
 -16   6   7      413.01      562.54     34.69 o 
 -14   6   7      784.00      614.92     41.81 o 
 -12   6   7       43.23       51.24     16.72 o 
 -10   6   7     4029.66     3971.34     93.20 o 
  -8   6   7     3128.93     3509.95     87.85 o 
  -6   6   7     1270.44     1554.74     52.99 o 
  -4   6   7      973.65     1149.66     32.00 o 
  -2   6   7     1346.61     1412.86     37.38 o 
   0   6   7     8378.10     7718.73    111.33 o 
   2   6   7      939.51     1088.83     37.06 o 
   4   6   7      728.58      889.97     51.06 o 
 -17   7   7     3254.48     3226.54    126.39 o 
 -15   7   7       23.14        0.66     19.71 o 
 -13   7   7    10358.37    11087.07    213.40 o 
 -11   7   7      478.17      350.64     31.96 o 
  -9   7   7     3200.36     3344.17     87.85 o 
  -7   7   7    17231.86    16716.52    274.45 o 
  -5   7   7      268.70      573.77     33.45 o 
  -3   7   7    21126.44    20747.30    232.36 o 
  -1   7   7      291.72      949.61     32.64 o 
   1   7   7     3902.76     3888.55     74.63 o 
   3   7   7     5137.46     5325.65     95.09 o 
 -16   8   7     1260.91     1703.14     76.64 o 
 -14   8   7     1904.52     1428.94     65.49 o 
 -12   8   7        4.90      184.14     74.90 o 
 -10   8   7    12266.75    10961.56    344.02 o 
  -8   8   7     1473.54     1476.42     57.12 o 
  -6   8   7    10240.84     9577.38    264.85 o 
  -4   8   7      349.13      438.10     25.03 o 
  -2   8   7     1915.96     1883.03     53.56 o 
   0   8   7    11785.93    11891.45    140.36 o 
   2   8   7     1217.43     1648.59     48.41 o 
 -15   9   7      318.74      361.50     42.60 o 
 -13   9   7       33.26       37.25     14.30 o 
 -11   9   7      943.02      989.18     92.66 o 
  -9   9   7      341.79      423.40     33.10 o 
  -7   9   7       14.11      133.07     22.30 o 
  -5   9   7     1656.93     1565.79     52.01 o 
  -3   9   7     3626.63     3561.48     78.19 o 
  -1   9   7     3051.01     2866.32     62.43 o 
   1   9   7      836.73      825.68     34.95 o 
 -14  10   7     1451.34     1511.78     55.78 o 
 -12  10   7     1286.51     1100.50     61.12 o 
 -10  10   7     3274.67     3135.36     95.97 o 
  -8  10   7     2974.86     2585.50     82.25 o 
  -6  10   7     1536.90     1561.59     61.35 o 
  -4  10   7     7233.76     7118.14    124.61 o 
  -2  10   7     1377.96     1467.20     49.98 o 
   0  10   7     3802.30     3778.16     77.91 o 
 -13  11   7     1541.08     1644.35     98.58 o 
 -11  11   7      299.85      330.20     37.55 o 
  -9  11   7     1823.49     1706.01     69.55 o 
  -7  11   7     4462.59     4180.45    114.30 o 
  -5  11   7        9.67       19.95     12.75 o 
  -3  11   7     6922.08     6850.73    215.72 o 
  -1  11   7      889.25     1216.59     47.69 o 
 -10  12   7      598.50      660.14     47.14 o 
  -8  12   7     3053.60     3204.74    101.78 o 
  -6  12   7      298.04      398.89     40.34 o 
  -4  12   7      542.56      567.68     33.99 o 
  -2  12   7     1165.64     1202.61     78.86 o 
 -18   0   8      920.15      374.57     55.20 o 
 -16   0   8     2365.22     2950.31    122.27 o 
 -14   0   8    26403.74    23904.61    512.07 o 
 -12   0   8      287.11      362.87     25.09 o 
 -10   0   8    31854.70    33845.37    688.53 o 
  -8   0   8     2436.99     2485.34     90.74 o 
  -6   0   8     8638.03     8702.67    150.61 o 
  -4   0   8    20798.73    20526.28    456.14 o 
  -2   0   8       46.82      918.49     59.13 o 
   0   0   8    27293.36    25459.86    571.60 o 
   2   0   8      178.70      792.37     67.02 o 
   4   0   8     1964.03     2334.64    122.25 o 
 -17   1   8     1327.84     1530.36     62.69 o 
 -15   1   8      576.87      887.09     59.14 o 
 -13   1   8     1165.37     1858.71     57.97 o 
 -11   1   8     2621.55     2201.34     61.37 o 
  -9   1   8       43.32      177.39     20.76 o 
  -7   1   8    18335.80    17667.51    276.12 o 
  -5   1   8     5060.36     5095.97     84.56 o 
  -3   1   8     2842.74     2571.43     73.89 o 
  -1   1   8        4.95      126.14     27.59 o 
   1   1   8       20.16      237.57     27.87 o 
   3   1   8     7359.89     7248.26    164.66 o 
 -18   2   8      429.12      583.58     41.81 o 
 -16   2   8      779.24      583.27     39.42 o 
 -14   2   8      915.76     1042.17     37.13 o 
 -12   2   8     2620.50     2621.37     69.74 o 
 -10   2   8      587.27      568.42     30.66 o 
  -8   2   8     9048.10     9023.88    157.76 o 
  -6   2   8     3139.91     3048.17     61.43 o 
  -4   2   8       33.00      230.23     18.56 o 
  -2   2   8     5297.14     5211.32    118.61 o 
   0   2   8       21.52      231.03     27.87 o 
   2   2   8     3186.44     3004.60     91.93 o 
   4   2   8      108.41       86.73     27.59 o 
 -17   3   8     2553.70     2544.58     83.53 o 
 -15   3   8     1296.40     1020.12     39.41 o 
 -13   3   8     3969.55     4190.08     99.03 o 
 -11   3   8     3798.71     3619.65     84.80 o 
  -9   3   8      856.91      947.89     38.73 o 
  -7   3   8    11167.30    11219.78    137.01 o 
  -5   3   8     2995.18     3262.23     65.11 o 
  -3   3   8     4488.51     4422.26    123.21 o 
  -1   3   8     6900.05     7155.51    118.24 o 
   1   3   8      926.78     1031.10    110.40 o 
   3   3   8     2830.56     3111.88    187.36 o 
 -18   4   8      244.23      101.19     25.62 o 
 -16   4   8       30.11       98.55     20.76 o 
 -14   4   8     2578.98     2368.77     73.88 o 
 -12   4   8     1236.94     1344.56     51.52 o 
 -10   4   8     7608.47     8517.21    154.56 o 
  -8   4   8      206.30      375.45     26.37 o 
  -6   4   8      522.65      582.52     22.60 o 
  -4   4   8     9459.60     9376.61    156.90 o 
  -2   4   8     1806.43     2141.89     46.62 o 
   0   4   8     8650.82     8465.42    139.43 o 
   2   4   8       37.86      264.12     31.96 o 
 -17   5   8       32.20       47.30     17.96 o 
 -15   5   8     2681.89     3559.59    100.29 o 
 -13   5   8      135.00       52.91     29.56 o 
 -11   5   8       98.33      259.81     27.46 o 
  -9   5   8     7547.36     7442.64    244.92 o 
  -7   5   8     2462.20     2793.27    307.69 o 
  -5   5   8    18457.48    18124.45    229.06 o 
  -3   5   8     1492.73     1424.95     37.84 o 
  -1   5   8     2013.92     1850.21     46.01 o 
   1   5   8     6190.37     6148.22    116.77 o 
   3   5   8     2821.87     2938.89     97.14 o 
 -16   6   8     2242.53     1762.38     73.87 o 
 -14   6   8      819.21     1044.14     51.52 o 
 -12   6   8     7437.77     7219.71    147.69 o 
 -10   6   8       57.34      182.71     25.08 o 
  -8   6   8     9666.31     9881.96    183.04 o 
  -6   6   8     5280.88     5178.76    115.82 o 
  -4   6   8      773.94     1166.86     30.94 o 
  -2   6   8    22651.49    22289.35    252.09 o 
   0   6   8      514.59      789.71     37.60 o 
   2   6   8    11324.20    11238.79    225.51 o 
 -15   7   8      412.37      417.70     41.81 o 
 -13   7   8      130.53      110.28     41.39 o 
 -11   7   8     1015.90     1154.07     65.06 o 
  -9   7   8     2571.38     2116.38     69.73 o 
  -7   7   8       53.91      130.20     22.30 o 
  -5   7   8     4462.97     4123.03    101.83 o 
  -3   7   8       64.30       56.51     12.24 o 
  -1   7   8     1951.36     1951.59     49.97 o 
   1   7   8        3.40       33.22     21.90 o 
 -16   8   8      491.22      423.78     57.17 o 
 -14   8   8      480.44      371.67     39.02 o 
 -12   8   8     1733.43     1818.43    169.58 o 
 -10   8   8     1211.98     1225.24     59.15 o 
  -8   8   8     4071.02     4159.80    107.40 o 
  -6   8   8     4302.24     4090.46    116.41 o 
  -4   8   8       99.47      146.76     35.48 o 
  -2   8   8     4242.02     4125.42     78.27 o 
   0   8   8      282.76      459.41     28.06 o 
 -15   9   8     2923.54     3382.81    108.35 o 
 -13   9   8     1935.33     1516.79     74.93 o 
 -11   9   8     1686.83     1652.37     66.75 o 
  -9   9   8     6168.12     5813.44    177.65 o 
  -7   9   8      272.87      400.67     36.24 o 
  -5   9   8    10614.35    10164.98    198.40 o 
  -3   9   8     1007.99     1282.10     46.25 o 
  -1   9   8      809.19      811.77     34.88 o 
 -12  10   8     3396.42     3493.30    107.15 o 
 -10  10   8       19.43       36.69     17.96 o 
  -8  10   8     2092.47     2259.95     82.82 o 
  -6  10   8      992.07      919.42     63.09 o 
  -4  10   8      843.70      862.55     40.17 o 
  -2  10   8     3909.15     4008.28     92.61 o 
 -11  11   8     1467.32     1132.85     59.52 o 
  -9  11   8      132.31      224.72     31.96 o 
  -7  11   8     5446.82     5411.17    136.75 o 
  -5  11   8      103.09      161.72     27.87 o 
  -3  11   8     3379.33     3578.19    107.37 o 
 -17   1   9     1062.41      644.03     43.14 o 
 -15   1   9     2255.66     2831.17     82.24 o 
 -13   1   9     1673.01     1393.80     51.53 o 
 -11   1   9       37.05      237.91     23.57 o 
  -9   1   9    11287.57    12148.47    227.38 o 
  -7   1   9        2.25      477.38     33.50 o 
  -5   1   9     5289.53     5152.02    117.24 o 
  -3   1   9     6677.00     6334.18    139.61 o 
  -1   1   9        6.19      312.97     49.27 o 
   1   1   9     5671.38     5350.13    136.67 o 
 -18   2   9      359.07      497.76     40.34 o 
 -16   2   9     3043.25     2730.00     83.68 o 
 -14   2   9       34.35       43.36     23.65 o 
 -12   2   9     7720.05     8966.20    164.73 o 
 -10   2   9     3448.68     2842.25     72.38 o 
  -8   2   9     1536.05     1913.31     48.53 o 
  -6   2   9    18535.91    16852.53    277.35 o 
  -4   2   9     3237.97     3062.78     85.05 o 
  -2   2   9    18881.74    17278.97    295.43 o 
   0   2   9        2.12      320.22     45.33 o 
   2   2   9     1106.06     1088.23     78.86 o 
 -17   3   9      354.56      692.21     49.27 o 
 -15   3   9        4.34       86.73     27.59 o 
 -13   3   9      726.24      408.07     31.97 o 
 -11   3   9     3171.20     3066.04     77.97 o 
  -9   3   9     4514.40     4845.30    108.84 o 
  -7   3   9     2947.45     3121.18     65.98 o 
  -5   3   9     2567.76     2417.46     73.88 o 
  -3   3   9       45.95       60.17     29.56 o 
  -1   3   9     3328.09     3786.32    107.37 o 
   1   3   9     2869.36     3263.58    101.55 o 
 -18   4   9     1340.02     1116.96     70.98 o 
 -16   4   9      349.24      443.11     47.30 o 
 -14   4   9     5932.12     6030.24    132.39 o 
 -12   4   9      335.75      377.55     70.96 o 
 -10   4   9     4754.32     5269.07    169.72 o 
  -8   4   9     3910.19     3558.20     91.95 o 
  -6   4   9      421.76      626.04     30.85 o 
  -4   4   9     6590.83     6648.11    284.30 o 
  -2   4   9      235.00      589.53     31.70 o 
   0   4   9     4860.02     4530.77    122.40 o 
 -17   5   9     1578.32     1454.34     63.95 o 
 -15   5   9     2363.48     2227.95     76.66 o 
 -13   5   9     3570.17     3611.52     95.98 o 
 -11   5   9     3364.05     3014.20    122.30 o 
  -9   5   9     3255.47     3303.80     90.64 o 
  -7   5   9     4118.47     3778.56     96.00 o 
  -5   5   9     1842.43     1795.62     50.71 o 
  -3   5   9     5396.82     5261.00    128.29 o 
  -1   5   9      690.47      842.12     48.72 o 
   1   5   9     2105.88     2282.87     84.75 o 
 -16   6   9        1.00        3.94     16.72 o 
 -14   6   9      974.33     1111.35     52.76 o 
 -12   6   9      136.65      449.40     51.24 o 
 -10   6   9       47.78      153.95     23.57 o 
  -8   6   9     2535.15     2259.91     72.36 o 
  -6   6   9      668.71      750.86     92.65 o 
  -4   6   9     4324.57     4094.26     86.52 o 
  -2   6   9       89.57      259.98     26.31 o 
   0   6   9       57.30      124.85     24.62 o 
 -15   7   9     1024.18      653.88     44.60 o 
 -13   7   9      355.53      532.21     59.14 o 
 -11   7   9    10659.82    10029.67    198.36 o 
  -9   7   9      210.10      315.42     33.45 o 
  -7   7   9     9656.47     9787.98    189.93 o 
  -5   7   9      594.66      825.22     45.93 o 
  -3   7   9      566.10      637.01     26.37 o 
  -1   7   9     6644.13     6858.24    131.84 o 
 -14   8   9     3530.41     3734.56    149.91 o 
 -12   8   9        8.94       82.78     22.30 o 
 -10   8   9     1591.34     2068.36     75.29 o 
  -8   8   9     1352.94     1166.46     54.32 o 
  -6   8   9       74.75      342.97     34.76 o 
  -4   8   9     9022.13     9225.86    188.52 o 
  -2   8   9      489.13      728.23     32.79 o 
 -13   9   9        3.51       21.68     16.72 o 
 -11   9   9       96.01       97.64     22.30 o 
  -9   9   9     1598.49     1392.11     61.35 o 
  -7   9   9     1129.19     1189.55     58.55 o 
  -5   9   9     1048.38     1113.96     55.77 o 
  -3   9   9        8.65       51.75     36.35 o 
 -12  10   9     1696.22     1715.38    106.47 o 
 -10  10   9      676.54      636.28     45.93 o 
  -8  10   9     2920.25     3107.85     98.99 o 
  -6  10   9     1354.77     1352.78     92.67 o 
 -18   0  10     6386.74     6035.67    201.32 o 
 -16   0  10      703.31      366.67     51.25 o 
 -14   0  10     4476.22     5682.55    177.58 o 
 -10   0  10     1533.10     1905.80     62.70 o 
  -8   0  10    15322.33    14393.39    348.26 o 
  -6   0  10      861.00     1198.62     74.92 o 
  -4   0  10    16129.38    14768.23    371.98 o 
  -2   0  10      939.62     1352.39     86.74 o 
 -17   1  10       11.25      155.94     25.08 o 
 -15   1  10     1287.89     1056.42     50.18 o 
 -13   1  10       88.05      299.60     43.36 o 
 -11   1  10     5034.29     5663.99    173.67 o 
  -9   1  10      350.48      616.99     49.27 o 
  -7   1  10      153.66      244.47     27.87 o 
  -5   1  10      791.10      864.91     44.60 o 
  -3   1  10      271.42      605.11     41.39 o 
  -1   1  10     6055.13     5735.40    217.10 o 
 -18   2  10       82.65       73.06     20.76 o 
 -16   2  10      404.40      481.00     36.24 o 
 -14   2  10      295.57      228.65     39.42 o 
 -12   2  10     2754.84     3060.17     81.97 o 
 -10   2  10     3438.77     3152.38    122.31 o 
  -8   2  10       45.98      121.04     19.51 o 
  -6   2  10     3046.85     2778.07    114.40 o 
  -4   2  10       31.04      102.83     20.76 o 
  -2   2  10     1582.24     1504.63     69.01 o 
 -17   3  10      971.51     1016.90     51.52 o 
 -15   3  10     2290.11     2275.74    106.49 o 
 -13   3  10      484.23      526.60     45.33 o 
 -11   3  10     4096.66     4632.59    157.84 o 
  -9   3  10     2375.53     2438.17     75.15 o 
  -7   3  10     1766.97     1713.55     62.70 o 
  -5   3  10     3616.55     3664.93    100.43 o 
  -3   3  10      974.97     1156.61     57.11 o 
  -1   3  10     1622.82     1793.75     75.13 o 
 -16   4  10        0.57       47.30     27.59 o 
 -14   4  10     1452.77     2084.47     72.34 o 
 -12   4  10      335.96      240.48     43.36 o 
 -10   4  10       40.44       48.82     17.96 o 
  -8   4  10     4419.89     4741.30    112.78 o 
  -6   4  10      675.56     1047.39     69.00 o 
  -4   4  10     2202.36     2316.49     80.73 o 
  -2   4  10      324.91      459.04     39.77 o 
 -17   5  10      484.66      169.53     39.42 o 
 -15   5  10       22.71       96.62     22.30 o 
 -13   5  10     2929.36     3041.35    130.17 o 
 -11   5  10      246.13      433.92     37.55 o 
  -9   5  10     4314.35     5190.77    122.68 o 
  -7   5  10       66.26       69.83     21.68 o 
  -5   5  10       19.25      151.79     25.08 o 
  -3   5  10     7412.31     7195.40    175.71 o 
 -16   6  10     2491.26     2964.12    211.01 o 
 -14   6  10      706.30      449.45     63.09 o 
 -12   6  10     2184.99     3080.95     93.39 o 
 -10   6  10     4446.43     4003.41    107.40 o 
  -8   6  10       21.54      371.67     63.08 o 
  -6   6  10    11260.35    11522.21    217.77 o 
  -4   6  10       31.93      217.19     33.50 o 
 -15   7  10      186.02      224.70     47.30 o 
 -13   7  10     1252.86      989.25     54.32 o 
 -11   7  10      176.64      198.63     29.17 o 
  -9   7  10     1641.84     1620.82     66.75 o 
  -7   7  10       81.78       37.29     17.96 o 
  -5   7  10      418.70      523.77     40.35 o 
  -3   7  10      252.89      236.53     51.24 o 
 -14   8  10      645.01      512.53     67.03 o 
 -12   8  10     1294.32     1258.24     62.69 o 
 -10   8  10     2190.36     2172.46     79.45 o 
  -8   8  10        6.66       57.82     20.76 o 
  -6   8  10     1279.70     1480.27     65.48 o 
 -11   9  10        3.91       62.58     35.47 o 
  -9   9  10     2543.16     2933.82     98.60 o 
  -7   9  10     2905.72     2559.95    122.28 o 
 -17   1  11     1157.91     1146.19     55.77 o 
 -15   1  11      315.36      356.25     34.76 o 
 -13   1  11     3495.36     4319.99    145.97 o 
 -11   1  11      655.33      634.75     55.20 o 
  -9   1  11      665.06      980.40     47.39 o 
  -7   1  11     5088.25     4781.60    121.37 o 
  -5   1  11       16.03      286.05     34.76 o 
  -3   1  11     3212.67     3171.54    145.95 o 
 -16   2  11     1411.94     2200.62     76.64 o 
 -14   2  11     2525.31     1932.69     94.66 o 
 -12   2  11      326.03      607.11     55.20 o 
 -10   2  11     7560.93     7633.43    229.04 o 
  -8   2  11      504.11      724.59     43.14 o 
  -6   2  11     4799.50     4591.94    222.96 o 
  -4   2  11     1328.19     1278.55     61.34 o 
 -15   3  11      890.40     1048.77     70.97 o 
 -13   3  11      250.44      595.27     59.14 o 
 -11   3  11      274.70      521.64     37.55 o 
  -9   3  11       24.32       31.53     23.65 o 
  -7   3  11      754.39      624.19     40.35 o 
  -5   3  11     2625.45     2655.65     89.25 o 
 -16   4  11      334.38      212.88     43.36 o 
 -14   4  11      507.39      871.27     70.97 o 
 -12   4  11     2225.56     1883.29     71.08 o 
 -10   4  11      291.53      443.71     37.55 o 
  -8   4  11     3212.82     3487.27    145.96 o 
  -6   4  11      597.28      653.86     44.34 o 
  -4   4  11     2309.19     2287.48    122.26 o 
 -15   5  11      894.22      749.12     70.97 o 
 -13   5  11      759.35      868.77     59.14 o 
 -11   5  11     2052.41     1998.16     73.86 o 
  -9   5  11     1239.19     1223.05     57.11 o 
  -7   5  11     3753.75     3826.92    157.82 o 
  -5   5  11      958.87      871.35     74.92 o 
 -14   6  11       37.05       -5.91     16.72 o 
 -12   6  11      884.67      905.07     52.98 o 
 -10   6  11      122.87      236.01     65.05 o 
  -8   6  11      867.34     1045.61     61.12 o 
 -13   7  11      534.94      421.84     63.08 o 
 -11   7  11     2165.91     2825.18     94.69 o 
  -9   7  11     1216.20     1089.81     58.36 o 
 -14   0  12      260.62      465.18     59.14 o 
 -10   0  12     1349.18     1190.84     78.87 o 
  -8   0  12     5641.38     5659.76    197.34 o 
 -15   1  12      962.42     1344.20     59.90 o 
 -11   1  12        2.16       63.08     27.59 o 
  -9   1  12      611.30      650.53     44.60 o 
  -7   1  12      142.56      303.59     36.23 o 
 -12   2  12        0.60       39.42     23.65 o 
 -10   2  12      564.73      634.73     63.08 o 
  -8   2  12      138.54      152.41     27.87 o 
 -13   3  12     1322.15     1257.85     86.75 o 
 -11   3  12      809.97      788.54     67.03 o 
  -9   3  12     1392.76     1533.90     94.64 o 
 -12   4  12     1582.57     2030.81    110.41 o 
 -10   4  12        0.26       86.72     35.47 o 
                                                 
